# Supplementary material for: Evaluation of pre-analytical specimen rejection using Six Sigma metrics: A retrospective single-center study
Source: PLoS One. 2025 Jun 3;20(6):e0324840. doi: 10.1371/journal.pone.0324840 (PMC12133014; doi:10.1371/journal.pone.0324840)
Supplement: S1 Table — (XLS) [file pone.0324840.s001.xls]

## Sheet: Long-Term
sigma转换表
σ	DPMO	% Defective	Yield
0	933193	0.933193	0.0668072
0.01	931888	0.931888	0.0681121
0.02	930563	0.930563	0.0694366
0.03	929219	0.929219	0.0707809
0.04	927855	0.927855	0.072145
0.05	926471	0.926471	0.0735293
0.06	925066	0.925066	0.0749337
0.07	923641	0.923641	0.0763585
0.08	922196	0.922196	0.0778038
0.09	920730	0.92073	0.0792698
0.1	919243	0.919243	0.0807567
0.11	917736	0.917736	0.0822644
0.12	916207	0.916207	0.0837933
0.13	914657	0.914657	0.0853435
0.14	913085	0.913085	0.086915
0.15	911492	0.911492	0.088508
0.16	909877	0.909877	0.0901227
0.17	908241	0.908241	0.0917591
0.18	906582	0.906582	0.0934175
0.19	904902	0.904902	0.0950979
0.2	903200	0.9032	0.0968005
0.21	901475	0.901475	0.0985253
0.22	899727	0.899727	0.100273
0.23	897958	0.897958	0.102042
0.24	896165	0.896165	0.103835
0.25	894350	0.89435	0.10565
sigma转换表
σ	DPMO	% Defective	Yield
0.26	892512	0.892512	0.107488
0.27	890651	0.890651	0.109349
0.28	888768	0.888768	0.111232
0.29	886861	0.886861	0.113139
0.3	884930	0.88493	0.11507
0.31	882977	0.882977	0.117023
0.32	881000	0.881	0.119
0.33	879000	0.879	0.121
0.34	876976	0.876976	0.123024
0.35	874928	0.874928	0.125072
0.36	872857	0.872857	0.127143
0.37	870762	0.870762	0.129238
0.38	868643	0.868643	0.131357
0.39	866500	0.8665	0.1335
0.4	864334	0.864334	0.135666
0.41	862143	0.862143	0.137857
0.42	859929	0.859929	0.140071
0.43	857690	0.85769	0.14231
0.44	855428	0.855428	0.144572
0.45	853141	0.853141	0.146859
0.46	850830	0.85083	0.14917
0.47	848495	0.848495	0.151505
0.48	846136	0.846136	0.153864
0.49	843752	0.843752	0.156248
0.5	841345	0.841345	0.158655
sigma转换表
σ	DPMO	% Defective	Yield
0.51	838913	0.838913	0.161087
0.52	836457	0.836457	0.163543
0.53	833977	0.833977	0.166023
0.54	831472	0.831472	0.168528
0.55	828944	0.828944	0.171056
0.56	826391	0.826391	0.173609
0.57	823814	0.823814	0.176186
0.58	821214	0.821214	0.178786
0.59	818589	0.818589	0.181411
0.6	815940	0.81594	0.18406
0.61	813267	0.813267	0.186733
0.62	810570	0.81057	0.18943
0.63	807850	0.80785	0.19215
0.64	805105	0.805105	0.194895
0.65	802337	0.802337	0.197663
0.66	799546	0.799546	0.200454
0.67	796731	0.796731	0.203269
0.68	793892	0.793892	0.206108
0.69	791030	0.79103	0.20897
0.7	788145	0.788145	0.211855
0.71	785236	0.785236	0.214764
0.72	782305	0.782305	0.217695
0.73	779350	0.77935	0.22065
0.74	776373	0.776373	0.223627
0.75	773373	0.773373	0.226627
sigma转换表
σ	DPMO	% Defective	Yield
0.76	770350	0.77035	0.22965
0.77	767305	0.767305	0.232695
0.78	764238	0.764238	0.235762
0.79	761148	0.761148	0.238852
0.8	758036	0.758036	0.241964
0.81	754903	0.754903	0.245097
0.82	751748	0.751748	0.248252
0.83	748571	0.748571	0.251429
0.84	745373	0.745373	0.254627
0.85	742154	0.742154	0.257846
0.86	738914	0.738914	0.261086
0.87	735653	0.735653	0.264347
0.88	732371	0.732371	0.267629
0.89	729069	0.729069	0.270931
0.9	725747	0.725747	0.274253
0.91	722405	0.722405	0.277595
0.92	719043	0.719043	0.280957
0.93	715661	0.715661	0.284339
0.94	712260	0.71226	0.28774
0.95	708840	0.70884	0.29116
0.96	705401	0.705401	0.294599
0.97	701944	0.701944	0.298056
0.98	698468	0.698468	0.301532
0.99	694974	0.694974	0.305026
1	691462	0.691462	0.308538
sigma转换表
σ	DPMO	% Defective	Yield
1.01	687933	0.687933	0.312067
1.02	684386	0.684386	0.315614
1.03	680822	0.680822	0.319178
1.04	677242	0.677242	0.322758
1.05	673645	0.673645	0.326355
1.06	670031	0.670031	0.329969
1.07	666402	0.666402	0.333598
1.08	662757	0.662757	0.337243
1.09	659097	0.659097	0.340903
1.1	655422	0.655422	0.344578
1.11	651732	0.651732	0.348268
1.12	648027	0.648027	0.351973
1.13	644309	0.644309	0.355691
1.14	640576	0.640576	0.359424
1.15	636831	0.636831	0.363169
1.16	633072	0.633072	0.366928
1.17	629300	0.6293	0.3707
1.18	625516	0.625516	0.374484
1.19	621720	0.62172	0.37828
1.2	617911	0.617911	0.382089
1.21	614092	0.614092	0.385908
1.22	610261	0.610261	0.389739
1.23	606420	0.60642	0.39358
1.24	602568	0.602568	0.397432
1.25	598706	0.598706	0.401294
sigma转换表
σ	DPMO	% Defective	Yield
1.26	594835	0.594835	0.405165
1.27	590954	0.590954	0.409046
1.28	587064	0.587064	0.412936
1.29	583166	0.583166	0.416834
1.3	579260	0.57926	0.42074
1.31	575345	0.575345	0.424655
1.32	571424	0.571424	0.428576
1.33	567495	0.567495	0.432505
1.34	563559	0.563559	0.436441
1.35	559618	0.559618	0.440382
1.36	555670	0.55567	0.44433
1.37	551717	0.551717	0.448283
1.38	547758	0.547758	0.452242
1.39	543795	0.543795	0.456205
1.4	539828	0.539828	0.460172
1.41	535856	0.535856	0.464144
1.42	531881	0.531881	0.468119
1.43	527903	0.527903	0.472097
1.44	523922	0.523922	0.476078
1.45	519939	0.519939	0.480061
1.46	515953	0.515953	0.484047
1.47	511966	0.511966	0.488034
1.48	507978	0.507978	0.492022
1.49	503989	0.503989	0.496011
1.5	500000	0.5	0.5
sigma转换表
σ	DPMO	% Defective	Yield
1.51	496011	0.496011	0.503989
1.52	492022	0.492022	0.507978
1.53	488034	0.488034	0.511966
1.54	484047	0.484047	0.515953
1.55	480061	0.480061	0.519939
1.56	476078	0.476078	0.523922
1.57	472097	0.472097	0.527903
1.58	468119	0.468119	0.531881
1.59	464144	0.464144	0.535856
1.6	460172	0.460172	0.539828
1.61	456205	0.456205	0.543795
1.62	452242	0.452242	0.547758
1.63	448283	0.448283	0.551717
1.64	444330	0.44433	0.55567
1.65	440382	0.440382	0.559618
1.66	436441	0.436441	0.563559
1.67	432505	0.432505	0.567495
1.68	428576	0.428576	0.571424
1.69	424655	0.424655	0.575345
1.7	420740	0.42074	0.57926
1.71	416834	0.416834	0.583166
1.72	412936	0.412936	0.587064
1.73	409046	0.409046	0.590954
1.74	405165	0.405165	0.594835
1.75	401294	0.401294	0.598706
sigma转换表
σ	DPMO	% Defective	Yield
1.76	397432	0.397432	0.602568
1.77	393580	0.39358	0.60642
1.78	389739	0.389739	0.610261
1.79	385908	0.385908	0.614092
1.8	382089	0.382089	0.617911
1.81	378280	0.37828	0.62172
1.82	374484	0.374484	0.625516
1.83	370700	0.3707	0.6293
1.84	366928	0.366928	0.633072
1.85	363169	0.363169	0.636831
1.86	359424	0.359424	0.640576
1.87	355691	0.355691	0.644309
1.88	351973	0.351973	0.648027
1.89	348268	0.348268	0.651732
1.9	344578	0.344578	0.655422
1.91	340903	0.340903	0.659097
1.92	337243	0.337243	0.662757
1.93	333598	0.333598	0.666402
1.94	329969	0.329969	0.670031
1.95	326355	0.326355	0.673645
1.96	322758	0.322758	0.677242
1.97	319178	0.319178	0.680822
1.98	315614	0.315614	0.684386
1.99	312067	0.312067	0.687933
2	308538	0.308538	0.691462
sigma转换表
σ	DPMO	% Defective	Yield
2.01	305026	0.305026	0.694974
2.02	301532	0.301532	0.698468
2.03	298056	0.298056	0.701944
2.04	294599	0.294599	0.705401
2.05	291160	0.29116	0.70884
2.06	287740	0.28774	0.71226
2.07	284339	0.284339	0.715661
2.08	280957	0.280957	0.719043
2.09	277595	0.277595	0.722405
2.1	274253	0.274253	0.725747
2.11	270931	0.270931	0.729069
2.12	267629	0.267629	0.732371
2.13	264347	0.264347	0.735653
2.14	261086	0.261086	0.738914
2.15	257846	0.257846	0.742154
2.16	254627	0.254627	0.745373
2.17	251429	0.251429	0.748571
2.18	248252	0.248252	0.751748
2.19	245097	0.245097	0.754903
2.2	241964	0.241964	0.758036
2.21	238852	0.238852	0.761148
2.22	235762	0.235762	0.764238
2.23	232695	0.232695	0.767305
2.24	229650	0.22965	0.77035
2.25	226627	0.226627	0.773373
sigma转换表
σ	DPMO	% Defective	Yield
2.26	223627	0.223627	0.776373
2.27	220650	0.22065	0.77935
2.28	217695	0.217695	0.782305
2.29	214764	0.214764	0.785236
2.3	211855	0.211855	0.788145
2.31	208970	0.20897	0.79103
2.32	206108	0.206108	0.793892
2.33	203269	0.203269	0.796731
2.34	200454	0.200454	0.799546
2.35	197663	0.197663	0.802337
2.36	194895	0.194895	0.805105
2.37	192150	0.19215	0.80785
2.38	189430	0.18943	0.81057
2.39	186733	0.186733	0.813267
2.4	184060	0.18406	0.81594
2.41	181411	0.181411	0.818589
2.42	178786	0.178786	0.821214
2.43	176186	0.176186	0.823814
2.44	173609	0.173609	0.826391
2.45	171056	0.171056	0.828944
2.46	168528	0.168528	0.831472
2.47	166023	0.166023	0.833977
2.48	163543	0.163543	0.836457
2.49	161087	0.161087	0.838913
2.5	158655	0.158655	0.841345
sigma转换表
σ	DPMO	% Defective	Yield
2.51	156248	0.156248	0.843752
2.52	153864	0.153864	0.846136
2.53	151505	0.151505	0.848495
2.54	149170	0.14917	0.85083
2.55	146859	0.146859	0.853141
2.56	144572	0.144572	0.855428
2.57	142310	0.14231	0.85769
2.58	140071	0.140071	0.859929
2.59	137857	0.137857	0.862143
2.6	135666	0.135666	0.864334
2.61	133500	0.1335	0.8665
2.62	131357	0.131357	0.868643
2.63	129238	0.129238	0.870762
2.64	127143	0.127143	0.872857
2.65	125072	0.125072	0.874928
2.66	123024	0.123024	0.876976
2.67	121000	0.121	0.879
2.68	119000	0.119	0.881
2.69	117023	0.117023	0.882977
2.7	115070	0.11507	0.88493
2.71	113139	0.113139	0.886861
2.72	111232	0.111232	0.888768
2.73	109349	0.109349	0.890651
2.74	107488	0.107488	0.892512
2.75	105650	0.10565	0.89435
sigma转换表
σ	DPMO	% Defective	Yield
2.76	103835	0.103835	0.896165
2.77	102042	0.102042	0.897958
2.78	100273	0.100273	0.899727
2.79	98525.3	0.0985253	0.901475
2.8	96800.5	0.0968005	0.9032
2.81	95097.9	0.0950979	0.904902
2.82	93417.5	0.0934175	0.906582
2.83	91759.1	0.0917591	0.908241
2.84	90122.7	0.0901227	0.909877
2.85	88508	0.088508	0.911492
2.86	86915	0.086915	0.913085
2.87	85343.5	0.0853435	0.914657
2.88	83793.3	0.0837933	0.916207
2.89	82264.4	0.0822644	0.917736
2.9	80756.7	0.0807567	0.919243
2.91	79269.8	0.0792698	0.92073
2.92	77803.8	0.0778038	0.922196
2.93	76358.5	0.0763585	0.923641
2.94	74933.7	0.0749337	0.925066
2.95	73529.3	0.0735293	0.926471
2.96	72145	0.072145	0.927855
2.97	70780.9	0.0707809	0.929219
2.98	69436.6	0.0694366	0.930563
2.99	68112.1	0.0681121	0.931888
3	66807.2	0.0668072	0.933193
sigma转换表
σ	DPMO	% Defective	Yield
3.01	65521.7	0.0655217	0.934478
3.02	64255.5	0.0642555	0.935745
3.03	63008.4	0.0630084	0.936992
3.04	61780.2	0.0617802	0.93822
3.05	60570.8	0.0605708	0.939429
3.06	59379.9	0.0593799	0.94062
3.07	58207.6	0.0582076	0.941792
3.08	57053.4	0.0570534	0.942947
3.09	55917.4	0.0559174	0.944083
3.1	54799.3	0.0547993	0.945201
3.11	53698.9	0.0536989	0.946301
3.12	52616.1	0.0526161	0.947384
3.13	51550.7	0.0515507	0.948449
3.14	50502.6	0.0505026	0.949497
3.15	49471.5	0.0494715	0.950529
3.16	48457.2	0.0484572	0.951543
3.17	47459.7	0.0474597	0.95254
3.18	46478.7	0.0464787	0.953521
3.19	45514	0.045514	0.954486
3.2	44565.5	0.0445655	0.955435
3.21	43632.9	0.0436329	0.956367
3.22	42716.2	0.0427162	0.957284
3.23	41815.1	0.0418151	0.958185
3.24	40929.5	0.0409295	0.95907
3.25	40059.2	0.0400592	0.959941
sigma转换表
σ	DPMO	% Defective	Yield
3.26	39203.9	0.0392039	0.960796
3.27	38363.6	0.0383636	0.961636
3.28	37538	0.037538	0.962462
3.29	36727	0.036727	0.963273
3.3	35930.3	0.0359303	0.96407
3.31	35147.9	0.0351479	0.964852
3.32	34379.5	0.0343795	0.96562
3.33	33625	0.033625	0.966375
3.34	32884.1	0.0328841	0.967116
3.35	32156.8	0.0321568	0.967843
3.36	31442.8	0.0314428	0.968557
3.37	30741.9	0.0307419	0.969258
3.38	30054	0.030054	0.969946
3.39	29379	0.029379	0.970621
3.4	28716.6	0.0287166	0.971283
3.41	28066.6	0.0280666	0.971933
3.42	27428.9	0.0274289	0.972571
3.43	26803.4	0.0268034	0.973197
3.44	26189.8	0.0261898	0.97381
3.45	25588.1	0.0255881	0.974412
3.46	24997.9	0.0249979	0.975002
3.47	24419.2	0.0244192	0.975581
3.48	23851.8	0.0238518	0.976148
3.49	23295.5	0.0232955	0.976705
3.5	22750.1	0.0227501	0.97725
sigma转换表
σ	DPMO	% Defective	Yield
3.51	22215.6	0.0222156	0.977784
3.52	21691.7	0.0216917	0.978308
3.53	21178.3	0.0211783	0.978822
3.54	20675.2	0.0206752	0.979325
3.55	20182.2	0.0201822	0.979818
3.56	19699.3	0.0196993	0.980301
3.57	19226.2	0.0192262	0.980774
3.58	18762.8	0.0187628	0.981237
3.59	18308.9	0.0183089	0.981691
3.6	17864.4	0.0178644	0.982136
3.61	17429.2	0.0174292	0.982571
3.62	17003	0.017003	0.982997
3.63	16585.8	0.0165858	0.983414
3.64	16177.4	0.0161774	0.983823
3.65	15777.6	0.0157776	0.984222
3.66	15386.3	0.0153863	0.984614
3.67	15003.4	0.0150034	0.984997
3.68	14628.7	0.0146287	0.985371
3.69	14262.1	0.0142621	0.985738
3.7	13903.4	0.0139034	0.986097
3.71	13552.6	0.0135526	0.986447
3.72	13209.4	0.0132094	0.986791
3.73	12873.7	0.0128737	0.987126
3.74	12545.5	0.0125455	0.987455
3.75	12224.5	0.0122245	0.987776
sigma转换表
σ	DPMO	% Defective	Yield
3.76	11910.6	0.0119106	0.988089
3.77	11603.8	0.0116038	0.988396
3.78	11303.8	0.0113038	0.988696
3.79	11010.7	0.0110107	0.988989
3.8	10724.1	0.0107241	0.989276
3.81	10444.1	0.0104441	0.989556
3.82	10170.4	0.0101704	0.98983
3.83	9903.08	0.00990308	0.990097
3.84	9641.87	0.00964187	0.990358
3.85	9386.71	0.00938671	0.990613
3.86	9137.47	0.00913747	0.990863
3.87	8894.04	0.00889404	0.991106
3.88	8656.32	0.00865632	0.991344
3.89	8424.19	0.00842419	0.991576
3.9	8197.54	0.00819754	0.991802
3.91	7976.26	0.00797626	0.992024
3.92	7760.25	0.00776025	0.99224
3.93	7549.41	0.00754941	0.992451
3.94	7343.63	0.00734363	0.992656
3.95	7142.81	0.00714281	0.992857
3.96	6946.85	0.00694685	0.993053
3.97	6755.65	0.00675565	0.993244
3.98	6569.12	0.00656912	0.993431
3.99	6387.15	0.00638715	0.993613
4	6209.67	0.00620967	0.99379
sigma转换表
σ	DPMO	% Defective	Yield
4.01	6036.56	0.00603656	0.993963
4.02	5867.74	0.00586774	0.994132
4.03	5703.13	0.00570313	0.994297
4.04	5542.62	0.00554262	0.994457
4.05	5386.15	0.00538615	0.994614
4.06	5233.61	0.00523361	0.994766
4.07	5084.93	0.00508493	0.994915
4.08	4940.02	0.00494002	0.99506
4.09	4798.8	0.0047988	0.995201
4.1	4661.19	0.00466119	0.995339
4.11	4527.11	0.00452711	0.995473
4.12	4396.49	0.00439649	0.995604
4.13	4269.24	0.00426924	0.995731
4.14	4145.3	0.0041453	0.995855
4.15	4024.59	0.00402459	0.995975
4.16	3907.03	0.00390703	0.996093
4.17	3792.56	0.00379256	0.996207
4.18	3681.11	0.00368111	0.996319
4.19	3572.6	0.0035726	0.996427
4.2	3466.97	0.00346697	0.996533
4.21	3364.16	0.00336416	0.996636
4.22	3264.1	0.0032641	0.996736
4.23	3166.72	0.00316672	0.996833
4.24	3071.96	0.00307196	0.996928
4.25	2979.76	0.00297976	0.99702
sigma转换表
σ	DPMO	% Defective	Yield
4.26	2890.07	0.00289007	0.99711
4.27	2802.81	0.00280281	0.997197
4.28	2717.94	0.00271794	0.997282
4.29	2635.4	0.0026354	0.997365
4.3	2555.13	0.00255513	0.997445
4.31	2477.07	0.00247707	0.997523
4.32	2401.18	0.00240118	0.997599
4.33	2327.4	0.0023274	0.997673
4.34	2255.68	0.00225568	0.997744
4.35	2185.96	0.00218596	0.997814
4.36	2118.21	0.00211821	0.997882
4.37	2052.36	0.00205236	0.997948
4.38	1988.38	0.00198838	0.998012
4.39	1926.21	0.00192621	0.998074
4.4	1865.81	0.00186581	0.998134
4.41	1807.14	0.00180714	0.998193
4.42	1750.16	0.00175016	0.99825
4.43	1694.81	0.00169481	0.998305
4.44	1641.06	0.00164106	0.998359
4.45	1588.87	0.00158887	0.998411
4.46	1538.2	0.0015382	0.998462
4.47	1489	0.001489	0.998511
4.48	1441.24	0.00144124	0.998559
4.49	1394.89	0.00139489	0.998605
4.5	1349.9	0.0013499	0.99865
sigma转换表
σ	DPMO	% Defective	Yield
4.51	1306.24	0.00130624	0.998694
4.52	1263.87	0.00126387	0.998736
4.53	1222.77	0.00122277	0.998777
4.54	1182.89	0.00118289	0.998817
4.55	1144.21	0.00114421	0.998856
4.56	1106.68	0.00110668	0.998893
4.57	1070.29	0.00107029	0.99893
4.58	1035	0.001035	0.998965
4.59	1000.78	0.00100078	0.998999
4.6	967.603	0.000967603	0.999032
4.61	935.437	0.000935437	0.999065
4.62	904.255	0.000904255	0.999096
4.63	874.032	0.000874032	0.999126
4.64	844.739	0.000844739	0.999155
4.65	816.352	0.000816352	0.999184
4.66	788.846	0.000788846	0.999211
4.67	762.195	0.000762195	0.999238
4.68	736.375	0.000736375	0.999264
4.69	711.364	0.000711364	0.999289
4.7	687.138	0.000687138	0.999313
4.71	663.675	0.000663675	0.999336
4.72	640.953	0.000640953	0.999359
4.73	618.951	0.000618951	0.999381
4.74	597.648	0.000597648	0.999402
4.75	577.025	0.000577025	0.999423
sigma转换表
σ	DPMO	% Defective	Yield
4.76	557.061	0.000557061	0.999443
4.77	537.737	0.000537737	0.999462
4.78	519.035	0.000519035	0.999481
4.79	500.937	0.000500937	0.999499
4.8	483.424	0.000483424	0.999517
4.81	466.48	0.00046648	0.999534
4.82	450.087	0.000450087	0.99955
4.83	434.23	0.00043423	0.999566
4.84	418.892	0.000418892	0.999581
4.85	404.058	0.000404058	0.999596
4.86	389.712	0.000389712	0.99961
4.87	375.841	0.000375841	0.999624
4.88	362.429	0.000362429	0.999638
4.89	349.463	0.000349463	0.999651
4.9	336.929	0.000336929	0.999663
4.91	324.814	0.000324814	0.999675
4.92	313.106	0.000313106	0.999687
4.93	301.791	0.000301791	0.999698
4.94	290.857	0.000290857	0.999709
4.95	280.293	0.000280293	0.99972
4.96	270.088	0.000270088	0.99973
4.97	260.229	0.000260229	0.99974
4.98	250.707	0.000250707	0.999749
4.99	241.51	0.00024151	0.999758
5	232.629	0.000232629	0.999767
sigma转换表
σ	DPMO	% Defective	Yield
5.01	224.053	0.000224053	0.999776
5.02	215.773	0.000215773	0.999784
5.03	207.78	0.00020778	0.999792
5.04	200.064	0.000200064	0.9998
5.05	192.616	0.000192616	0.999807
5.06	185.427	0.000185427	0.999815
5.07	178.491	0.000178491	0.999822
5.08	171.797	0.000171797	0.999828
5.09	165.339	0.000165339	0.999835
5.1	159.109	0.000159109	0.999841
5.11	153.099	0.000153099	0.999847
5.12	147.302	0.000147302	0.999853
5.13	141.711	0.000141711	0.999858
5.14	136.319	0.000136319	0.999864
5.15	131.12	0.00013112	0.999869
5.16	126.108	0.000126108	0.999874
5.17	121.275	0.000121275	0.999879
5.18	116.617	0.000116617	0.999883
5.19	112.127	0.000112127	0.999888
5.2	107.8	0.0001078	0.999892
5.21	103.63	0.00010363	0.999896
5.22	99.6114	9.96114e-05	0.9999
5.23	95.7399	9.57399e-05	0.999904
5.24	92.0101	9.20101e-05	0.999908
5.25	88.4173	8.84173e-05	0.999912
sigma转换表
σ	DPMO	% Defective	Yield
5.26	84.9567	8.49567e-05	0.999915
5.27	81.6238	8.16238e-05	0.999918
5.28	78.4142	7.84142e-05	0.999922
5.29	75.3236	7.53236e-05	0.999925
5.3	72.348	7.2348e-05	0.999928
5.31	69.4834	6.94834e-05	0.999931
5.32	66.7258	6.67258e-05	0.999933
5.33	64.0716	6.40716e-05	0.999936
5.34	61.5172	6.15172e-05	0.999938
5.35	59.0589	5.90589e-05	0.999941
5.36	56.6935	5.66935e-05	0.999943
5.37	54.4177	5.44177e-05	0.999946
5.38	52.2282	5.22282e-05	0.999948
5.39	50.1221	5.01221e-05	0.99995
5.4	48.0963	4.80963e-05	0.999952
5.41	46.1481	4.61481e-05	0.999954
5.42	44.2745	4.42745e-05	0.999956
5.43	42.4729	4.24729e-05	0.999958
5.44	40.7408	4.07408e-05	0.999959
5.45	39.0756	3.90756e-05	0.999961
5.46	37.4749	3.74749e-05	0.999963
5.47	35.9363	3.59363e-05	0.999964
5.48	34.4576	3.44576e-05	0.999966
5.49	33.0366	3.30366e-05	0.999967
5.5	31.6712	3.16712e-05	0.999968
sigma转换表
σ	DPMO	% Defective	Yield
5.51	30.3594	3.03594e-05	0.99997
5.52	29.0991	2.90991e-05	0.999971
5.53	27.8884	2.78884e-05	0.999972
5.54	26.7256	2.67256e-05	0.999973
5.55	25.6088	2.56088e-05	0.999974
5.56	24.5364	2.45364e-05	0.999975
5.57	23.5066	2.35066e-05	0.999976
5.58	22.5179	2.25179e-05	0.999977
5.59	21.5687	2.15687e-05	0.999978
5.6	20.6575	2.06575e-05	0.999979
5.61	19.783	1.9783e-05	0.99998
5.62	18.9436	1.89436e-05	0.999981
5.63	18.1382	1.81382e-05	0.999982
5.64	17.3653	1.73653e-05	0.999983
5.65	16.6238	1.66238e-05	0.999983
5.66	15.9124	1.59124e-05	0.999984
5.67	15.23	1.523e-05	0.999985
5.68	14.5755	1.45755e-05	0.999985
5.69	13.9477	1.39477e-05	0.999986
5.7	13.3457	1.33457e-05	0.999987
5.71	12.7685	1.27685e-05	0.999987
5.72	12.2151	1.22151e-05	0.999988
5.73	11.6846	1.16846e-05	0.999988
5.74	11.176	1.1176e-05	0.999989
5.75	10.6885	1.06885e-05	0.999989
sigma转换表
σ	DPMO	% Defective	Yield
5.76	10.2213	1.02213e-05	0.99999
5.77	9.77365	9.77365e-06	0.99999
5.78	9.34467	9.34467e-06	0.999991
5.79	8.93366	8.93366e-06	0.999991
5.8	8.53991	8.53991e-06	0.999991
5.81	8.16273	8.16273e-06	0.999992
5.82	7.80146	7.80146e-06	0.999992
5.83	7.45547	7.45547e-06	0.999993
5.84	7.12414	7.12414e-06	0.999993
5.85	6.80688	6.80688e-06	0.999993
5.86	6.50312	6.50312e-06	0.999993
5.87	6.21233	6.21233e-06	0.999994
5.88	5.93397	5.93397e-06	0.999994
5.89	5.66753	5.66753e-06	0.999994
5.9	5.41254	5.41254e-06	0.999995
5.91	5.16853	5.16853e-06	0.999995
5.92	4.93505	4.93505e-06	0.999995
5.93	4.71165	4.71165e-06	0.999995
5.94	4.49794	4.49794e-06	0.999996
5.95	4.29351	4.29351e-06	0.999996
5.96	4.09798	4.09798e-06	0.999996
5.97	3.91098	3.91098e-06	0.999996
5.98	3.73215	3.73215e-06	0.999996
5.99	3.56116	3.56116e-06	0.999996
6	3.39767	3.39767e-06	0.999997

## Sheet: Sheet3
sigma conversion table						sigma conversion table					sigma conversion table					sigma conversion table
σ	DPMO	% Defective	Yield			σ	DPMO	% Defective	Yield		σ	DPMO	% Defective	Yield		σ	DPMO	% Defective	Yield
0	933193	0.933193	0.0668072			0.26	892512	0.892512	0.107488		0.51	838913	0.838913	0.161087		0.76	770350	0.77035	0.22965
0.01	931888	0.931888	0.0681121			0.27	890651	0.890651	0.109349		0.52	836457	0.836457	0.163543		0.77	767305	0.767305	0.232695
0.02	930563	0.930563	0.0694366			0.28	888768	0.888768	0.111232		0.53	833977	0.833977	0.166023		0.78	764238	0.764238	0.235762
0.03	929219	0.929219	0.0707809			0.29	886861	0.886861	0.113139		0.54	831472	0.831472	0.168528		0.79	761148	0.761148	0.238852
0.04	927855	0.927855	0.072145			0.3	884930	0.88493	0.11507		0.55	828944	0.828944	0.171056		0.8	758036	0.758036	0.241964
0.05	926471	0.926471	0.0735293			0.31	882977	0.882977	0.117023		0.56	826391	0.826391	0.173609		0.81	754903	0.754903	0.245097
0.06	925066	0.925066	0.0749337			0.32	881000	0.881	0.119		0.57	823814	0.823814	0.176186		0.82	751748	0.751748	0.248252
0.07	923641	0.923641	0.0763585			0.33	879000	0.879	0.121		0.58	821214	0.821214	0.178786		0.83	748571	0.748571	0.251429
0.08	922196	0.922196	0.0778038			0.34	876976	0.876976	0.123024		0.59	818589	0.818589	0.181411		0.84	745373	0.745373	0.254627
0.09	920730	0.92073	0.0792698			0.35	874928	0.874928	0.125072		0.6	815940	0.81594	0.18406		0.85	742154	0.742154	0.257846
0.1	919243	0.919243	0.0807567			0.36	872857	0.872857	0.127143		0.61	813267	0.813267	0.186733		0.86	738914	0.738914	0.261086
0.11	917736	0.917736	0.0822644			0.37	870762	0.870762	0.129238		0.62	810570	0.81057	0.18943		0.87	735653	0.735653	0.264347
0.12	916207	0.916207	0.0837933			0.38	868643	0.868643	0.131357		0.63	807850	0.80785	0.19215		0.88	732371	0.732371	0.267629
0.13	914657	0.914657	0.0853435			0.39	866500	0.8665	0.1335		0.64	805105	0.805105	0.194895		0.89	729069	0.729069	0.270931
0.14	913085	0.913085	0.086915			0.4	864334	0.864334	0.135666		0.65	802337	0.802337	0.197663		0.9	725747	0.725747	0.274253
0.15	911492	0.911492	0.088508			0.41	862143	0.862143	0.137857		0.66	799546	0.799546	0.200454		0.91	722405	0.722405	0.277595
0.16	909877	0.909877	0.0901227			0.42	859929	0.859929	0.140071		0.67	796731	0.796731	0.203269		0.92	719043	0.719043	0.280957
0.17	908241	0.908241	0.0917591			0.43	857690	0.85769	0.14231		0.68	793892	0.793892	0.206108		0.93	715661	0.715661	0.284339
0.18	906582	0.906582	0.0934175			0.44	855428	0.855428	0.144572		0.69	791030	0.79103	0.20897		0.94	712260	0.71226	0.28774
0.19	904902	0.904902	0.0950979			0.45	853141	0.853141	0.146859		0.7	788145	0.788145	0.211855		0.95	708840	0.70884	0.29116
0.2	903200	0.9032	0.0968005			0.46	850830	0.85083	0.14917		0.71	785236	0.785236	0.214764		0.96	705401	0.705401	0.294599
0.21	901475	0.901475	0.0985253			0.47	848495	0.848495	0.151505		0.72	782305	0.782305	0.217695		0.97	701944	0.701944	0.298056
0.22	899727	0.899727	0.100273			0.48	846136	0.846136	0.153864		0.73	779350	0.77935	0.22065		0.98	698468	0.698468	0.301532
0.23	897958	0.897958	0.102042			0.49	843752	0.843752	0.156248		0.74	776373	0.776373	0.223627		0.99	694974	0.694974	0.305026
0.24	896165	0.896165	0.103835			0.5	841345	0.841345	0.158655		0.75	773373	0.773373	0.226627		1	691462	0.691462	0.308538
0.25	894350	0.89435	0.10565
sigma conversion table						sigma conversion table					sigma conversion table					sigma conversion table
σ	DPMO	% Defective	Yield			σ	DPMO	% Defective	Yield		σ	DPMO	% Defective	Yield		σ	DPMO	% Defective	Yield
1.01	687933	0.687933	0.312067			1.26	594835	0.594835	0.405165		1.51	496011	0.496011	0.503989		1.76	397432	0.397432	0.602568
1.02	684386	0.684386	0.315614			1.27	590954	0.590954	0.409046		1.52	492022	0.492022	0.507978		1.77	393580	0.39358	0.60642
1.03	680822	0.680822	0.319178			1.28	587064	0.587064	0.412936		1.53	488034	0.488034	0.511966		1.78	389739	0.389739	0.610261
1.04	677242	0.677242	0.322758			1.29	583166	0.583166	0.416834		1.54	484047	0.484047	0.515953		1.79	385908	0.385908	0.614092
1.05	673645	0.673645	0.326355			1.3	579260	0.57926	0.42074		1.55	480061	0.480061	0.519939		1.8	382089	0.382089	0.617911
1.06	670031	0.670031	0.329969			1.31	575345	0.575345	0.424655		1.56	476078	0.476078	0.523922		1.81	378280	0.37828	0.62172
1.07	666402	0.666402	0.333598			1.32	571424	0.571424	0.428576		1.57	472097	0.472097	0.527903		1.82	374484	0.374484	0.625516
1.08	662757	0.662757	0.337243			1.33	567495	0.567495	0.432505		1.58	468119	0.468119	0.531881		1.83	370700	0.3707	0.6293
1.09	659097	0.659097	0.340903			1.34	563559	0.563559	0.436441		1.59	464144	0.464144	0.535856		1.84	366928	0.366928	0.633072
1.1	655422	0.655422	0.344578			1.35	559618	0.559618	0.440382		1.6	460172	0.460172	0.539828		1.85	363169	0.363169	0.636831
1.11	651732	0.651732	0.348268			1.36	555670	0.55567	0.44433		1.61	456205	0.456205	0.543795		1.86	359424	0.359424	0.640576
1.12	648027	0.648027	0.351973			1.37	551717	0.551717	0.448283		1.62	452242	0.452242	0.547758		1.87	355691	0.355691	0.644309
1.13	644309	0.644309	0.355691			1.38	547758	0.547758	0.452242		1.63	448283	0.448283	0.551717		1.88	351973	0.351973	0.648027
1.14	640576	0.640576	0.359424			1.39	543795	0.543795	0.456205		1.64	444330	0.44433	0.55567		1.89	348268	0.348268	0.651732
1.15	636831	0.636831	0.363169			1.4	539828	0.539828	0.460172		1.65	440382	0.440382	0.559618		1.9	344578	0.344578	0.655422
1.16	633072	0.633072	0.366928			1.41	535856	0.535856	0.464144		1.66	436441	0.436441	0.563559		1.91	340903	0.340903	0.659097
1.17	629300	0.6293	0.3707			1.42	531881	0.531881	0.468119		1.67	432505	0.432505	0.567495		1.92	337243	0.337243	0.662757
1.18	625516	0.625516	0.374484			1.43	527903	0.527903	0.472097		1.68	428576	0.428576	0.571424		1.93	333598	0.333598	0.666402
1.19	621720	0.62172	0.37828			1.44	523922	0.523922	0.476078		1.69	424655	0.424655	0.575345		1.94	329969	0.329969	0.670031
1.2	617911	0.617911	0.382089			1.45	519939	0.519939	0.480061		1.7	420740	0.42074	0.57926		1.95	326355	0.326355	0.673645
1.21	614092	0.614092	0.385908			1.46	515953	0.515953	0.484047		1.71	416834	0.416834	0.583166		1.96	322758	0.322758	0.677242
1.22	610261	0.610261	0.389739			1.47	511966	0.511966	0.488034		1.72	412936	0.412936	0.587064		1.97	319178	0.319178	0.680822
1.23	606420	0.60642	0.39358			1.48	507978	0.507978	0.492022		1.73	409046	0.409046	0.590954		1.98	315614	0.315614	0.684386
1.24	602568	0.602568	0.397432			1.49	503989	0.503989	0.496011		1.74	405165	0.405165	0.594835		1.99	312067	0.312067	0.687933
1.25	598706	0.598706	0.401294			1.5	500000	0.5	0.5		1.75	401294	0.401294	0.598706		2	308538	0.308538	0.691462
sigma conversion table						sigma conversion table					sigma conversion table					sigma conversion table
σ	DPMO	% Defective	Yield			σ	DPMO	% Defective	Yield		σ	DPMO	% Defective	Yield		σ	DPMO	% Defective	Yield
2.01	305026	0.305026	0.694974			2.26	223627	0.223627	0.776373		2.51	156248	0.156248	0.843752		2.76	103835	0.103835	0.896165
2.02	301532	0.301532	0.698468			2.27	220650	0.22065	0.77935		2.52	153864	0.153864	0.846136		2.77	102042	0.102042	0.897958
2.03	298056	0.298056	0.701944			2.28	217695	0.217695	0.782305		2.53	151505	0.151505	0.848495		2.78	100273	0.100273	0.899727
2.04	294599	0.294599	0.705401			2.29	214764	0.214764	0.785236		2.54	149170	0.14917	0.85083		2.79	98525.3	0.0985253	0.901475
2.05	291160	0.29116	0.70884			2.3	211855	0.211855	0.788145		2.55	146859	0.146859	0.853141		2.8	96800.5	0.0968005	0.9032
2.06	287740	0.28774	0.71226			2.31	208970	0.20897	0.79103		2.56	144572	0.144572	0.855428		2.81	95097.9	0.0950979	0.904902
2.07	284339	0.284339	0.715661			2.32	206108	0.206108	0.793892		2.57	142310	0.14231	0.85769		2.82	93417.5	0.0934175	0.906582
2.08	280957	0.280957	0.719043			2.33	203269	0.203269	0.796731		2.58	140071	0.140071	0.859929		2.83	91759.1	0.0917591	0.908241
2.09	277595	0.277595	0.722405			2.34	200454	0.200454	0.799546		2.59	137857	0.137857	0.862143		2.84	90122.7	0.0901227	0.909877
2.1	274253	0.274253	0.725747			2.35	197663	0.197663	0.802337		2.6	135666	0.135666	0.864334		2.85	88508	0.088508	0.911492
2.11	270931	0.270931	0.729069			2.36	194895	0.194895	0.805105		2.61	133500	0.1335	0.8665		2.86	86915	0.086915	0.913085
2.12	267629	0.267629	0.732371			2.37	192150	0.19215	0.80785		2.62	131357	0.131357	0.868643		2.87	85343.5	0.0853435	0.914657
2.13	264347	0.264347	0.735653			2.38	189430	0.18943	0.81057		2.63	129238	0.129238	0.870762		2.88	83793.3	0.0837933	0.916207
2.14	261086	0.261086	0.738914			2.39	186733	0.186733	0.813267		2.64	127143	0.127143	0.872857		2.89	82264.4	0.0822644	0.917736
2.15	257846	0.257846	0.742154			2.4	184060	0.18406	0.81594		2.65	125072	0.125072	0.874928		2.9	80756.7	0.0807567	0.919243
2.16	254627	0.254627	0.745373			2.41	181411	0.181411	0.818589		2.66	123024	0.123024	0.876976		2.91	79269.8	0.0792698	0.92073
2.17	251429	0.251429	0.748571			2.42	178786	0.178786	0.821214		2.67	121000	0.121	0.879		2.92	77803.8	0.0778038	0.922196
2.18	248252	0.248252	0.751748			2.43	176186	0.176186	0.823814		2.68	119000	0.119	0.881		2.93	76358.5	0.0763585	0.923641
2.19	245097	0.245097	0.754903			2.44	173609	0.173609	0.826391		2.69	117023	0.117023	0.882977		2.94	74933.7	0.0749337	0.925066
2.2	241964	0.241964	0.758036			2.45	171056	0.171056	0.828944		2.7	115070	0.11507	0.88493		2.95	73529.3	0.0735293	0.926471
2.21	238852	0.238852	0.761148			2.46	168528	0.168528	0.831472		2.71	113139	0.113139	0.886861		2.96	72145	0.072145	0.927855
2.22	235762	0.235762	0.764238			2.47	166023	0.166023	0.833977		2.72	111232	0.111232	0.888768		2.97	70780.9	0.0707809	0.929219
2.23	232695	0.232695	0.767305			2.48	163543	0.163543	0.836457		2.73	109349	0.109349	0.890651		2.98	69436.6	0.0694366	0.930563
2.24	229650	0.22965	0.77035			2.49	161087	0.161087	0.838913		2.74	107488	0.107488	0.892512		2.99	68112.1	0.0681121	0.931888
2.25	226627	0.226627	0.773373			2.5	158655	0.158655	0.841345		2.75	105650	0.10565	0.89435		3	66807.2	0.0668072	0.933193
sigma conversion table						sigma conversion table					sigma conversion table					sigma conversion table
σ	DPMO	% Defective	Yield			σ	DPMO	% Defective	Yield		σ	DPMO	% Defective	Yield		σ	DPMO	% Defective	Yield
3.01	65521.7	0.0655217	0.934478			3.26	39203.9	0.0392039	0.960796		3.51	22215.6	0.0222156	0.977784		3.76	11910.6	0.0119106	0.988089
3.02	64255.5	0.0642555	0.935745			3.27	38363.6	0.0383636	0.961636		3.52	21691.7	0.0216917	0.978308		3.77	11603.8	0.0116038	0.988396
3.03	63008.4	0.0630084	0.936992			3.28	37538	0.037538	0.962462		3.53	21178.3	0.0211783	0.978822		3.78	11303.8	0.0113038	0.988696
3.04	61780.2	0.0617802	0.93822			3.29	36727	0.036727	0.963273		3.54	20675.2	0.0206752	0.979325		3.79	11010.7	0.0110107	0.988989
3.05	60570.8	0.0605708	0.939429			3.3	35930.3	0.0359303	0.96407		3.55	20182.2	0.0201822	0.979818		3.8	10724.1	0.0107241	0.989276
3.06	59379.9	0.0593799	0.94062			3.31	35147.9	0.0351479	0.964852		3.56	19699.3	0.0196993	0.980301		3.81	10444.1	0.0104441	0.989556
3.07	58207.6	0.0582076	0.941792			3.32	34379.5	0.0343795	0.96562		3.57	19226.2	0.0192262	0.980774		3.82	10170.4	0.0101704	0.98983
3.08	57053.4	0.0570534	0.942947			3.33	33625	0.033625	0.966375		3.58	18762.8	0.0187628	0.981237		3.83	9903.08	0.00990308	0.990097
3.09	55917.4	0.0559174	0.944083			3.34	32884.1	0.0328841	0.967116		3.59	18308.9	0.0183089	0.981691		3.84	9641.87	0.00964187	0.990358
3.1	54799.3	0.0547993	0.945201			3.35	32156.8	0.0321568	0.967843		3.6	17864.4	0.0178644	0.982136		3.85	9386.71	0.00938671	0.990613
3.11	53698.9	0.0536989	0.946301			3.36	31442.8	0.0314428	0.968557		3.61	17429.2	0.0174292	0.982571		3.86	9137.47	0.00913747	0.990863
3.12	52616.1	0.0526161	0.947384			3.37	30741.9	0.0307419	0.969258		3.62	17003	0.017003	0.982997		3.87	8894.04	0.00889404	0.991106
3.13	51550.7	0.0515507	0.948449			3.38	30054	0.030054	0.969946		3.63	16585.8	0.0165858	0.983414		3.88	8656.32	0.00865632	0.991344
3.14	50502.6	0.0505026	0.949497			3.39	29379	0.029379	0.970621		3.64	16177.4	0.0161774	0.983823		3.89	8424.19	0.00842419	0.991576
3.15	49471.5	0.0494715	0.950529			3.4	28716.6	0.0287166	0.971283		3.65	15777.6	0.0157776	0.984222		3.9	8197.54	0.00819754	0.991802
3.16	48457.2	0.0484572	0.951543			3.41	28066.6	0.0280666	0.971933		3.66	15386.3	0.0153863	0.984614		3.91	7976.26	0.00797626	0.992024
3.17	47459.7	0.0474597	0.95254			3.42	27428.9	0.0274289	0.972571		3.67	15003.4	0.0150034	0.984997		3.92	7760.25	0.00776025	0.99224
3.18	46478.7	0.0464787	0.953521			3.43	26803.4	0.0268034	0.973197		3.68	14628.7	0.0146287	0.985371		3.93	7549.41	0.00754941	0.992451
3.19	45514	0.045514	0.954486			3.44	26189.8	0.0261898	0.97381		3.69	14262.1	0.0142621	0.985738		3.94	7343.63	0.00734363	0.992656
3.2	44565.5	0.0445655	0.955435			3.45	25588.1	0.0255881	0.974412		3.7	13903.4	0.0139034	0.986097		3.95	7142.81	0.00714281	0.992857
3.21	43632.9	0.0436329	0.956367			3.46	24997.9	0.0249979	0.975002		3.71	13552.6	0.0135526	0.986447		3.96	6946.85	0.00694685	0.993053
3.22	42716.2	0.0427162	0.957284			3.47	24419.2	0.0244192	0.975581		3.72	13209.4	0.0132094	0.986791		3.97	6755.65	0.00675565	0.993244
3.23	41815.1	0.0418151	0.958185			3.48	23851.8	0.0238518	0.976148		3.73	12873.7	0.0128737	0.987126		3.98	6569.12	0.00656912	0.993431
3.24	40929.5	0.0409295	0.95907			3.49	23295.5	0.0232955	0.976705		3.74	12545.5	0.0125455	0.987455		3.99	6387.15	0.00638715	0.993613
3.25	40059.2	0.0400592	0.959941			3.5	22750.1	0.0227501	0.97725		3.75	12224.5	0.0122245	0.987776		4	6209.67	0.00620967	0.99379
sigma conversion table						sigma conversion table					sigma conversion table					sigma conversion table
σ	DPMO	% Defective	Yield			σ	DPMO	% Defective	Yield		σ	DPMO	% Defective	Yield		σ	DPMO	% Defective	Yield
4.01	6036.56	0.00603656	0.993963			4.26	2890.07	0.00289007	0.99711		4.51	1306.24	0.00130624	0.998694		4.76	557.061	0.000557061	0.999443
4.02	5867.74	0.00586774	0.994132			4.27	2802.81	0.00280281	0.997197		4.52	1263.87	0.00126387	0.998736		4.77	537.737	0.000537737	0.999462
4.03	5703.13	0.00570313	0.994297			4.28	2717.94	0.00271794	0.997282		4.53	1222.77	0.00122277	0.998777		4.78	519.035	0.000519035	0.999481
4.04	5542.62	0.00554262	0.994457			4.29	2635.4	0.0026354	0.997365		4.54	1182.89	0.00118289	0.998817		4.79	500.937	0.000500937	0.999499
4.05	5386.15	0.00538615	0.994614			4.3	2555.13	0.00255513	0.997445		4.55	1144.21	0.00114421	0.998856		4.8	483.424	0.000483424	0.999517
4.06	5233.61	0.00523361	0.994766			4.31	2477.07	0.00247707	0.997523		4.56	1106.68	0.00110668	0.998893		4.81	466.48	0.00046648	0.999534
4.07	5084.93	0.00508493	0.994915			4.32	2401.18	0.00240118	0.997599		4.57	1070.29	0.00107029	0.99893		4.82	450.087	0.000450087	0.99955
4.08	4940.02	0.00494002	0.99506			4.33	2327.4	0.0023274	0.997673		4.58	1035	0.001035	0.998965		4.83	434.23	0.00043423	0.999566
4.09	4798.8	0.0047988	0.995201			4.34	2255.68	0.00225568	0.997744		4.59	1000.78	0.00100078	0.998999		4.84	418.892	0.000418892	0.999581
4.1	4661.19	0.00466119	0.995339			4.35	2185.96	0.00218596	0.997814		4.6	967.603	0.000967603	0.999032		4.85	404.058	0.000404058	0.999596
4.11	4527.11	0.00452711	0.995473			4.36	2118.21	0.00211821	0.997882		4.61	935.437	0.000935437	0.999065		4.86	389.712	0.000389712	0.99961
4.12	4396.49	0.00439649	0.995604			4.37	2052.36	0.00205236	0.997948		4.62	904.255	0.000904255	0.999096		4.87	375.841	0.000375841	0.999624
4.13	4269.24	0.00426924	0.995731			4.38	1988.38	0.00198838	0.998012		4.63	874.032	0.000874032	0.999126		4.88	362.429	0.000362429	0.999638
4.14	4145.3	0.0041453	0.995855			4.39	1926.21	0.00192621	0.998074		4.64	844.739	0.000844739	0.999155		4.89	349.463	0.000349463	0.999651
4.15	4024.59	0.00402459	0.995975			4.4	1865.81	0.00186581	0.998134		4.65	816.352	0.000816352	0.999184		4.9	336.929	0.000336929	0.999663
4.16	3907.03	0.00390703	0.996093			4.41	1807.14	0.00180714	0.998193		4.66	788.846	0.000788846	0.999211		4.91	324.814	0.000324814	0.999675
4.17	3792.56	0.00379256	0.996207			4.42	1750.16	0.00175016	0.99825		4.67	762.195	0.000762195	0.999238		4.92	313.106	0.000313106	0.999687
4.18	3681.11	0.00368111	0.996319			4.43	1694.81	0.00169481	0.998305		4.68	736.375	0.000736375	0.999264		4.93	301.791	0.000301791	0.999698
4.19	3572.6	0.0035726	0.996427			4.44	1641.06	0.00164106	0.998359		4.69	711.364	0.000711364	0.999289		4.94	290.857	0.000290857	0.999709
4.2	3466.97	0.00346697	0.996533			4.45	1588.87	0.00158887	0.998411		4.7	687.138	0.000687138	0.999313		4.95	280.293	0.000280293	0.99972
4.21	3364.16	0.00336416	0.996636			4.46	1538.2	0.0015382	0.998462		4.71	663.675	0.000663675	0.999336		4.96	270.088	0.000270088	0.99973
4.22	3264.1	0.0032641	0.996736			4.47	1489	0.001489	0.998511		4.72	640.953	0.000640953	0.999359		4.97	260.229	0.000260229	0.99974
4.23	3166.72	0.00316672	0.996833			4.48	1441.24	0.00144124	0.998559		4.73	618.951	0.000618951	0.999381		4.98	250.707	0.000250707	0.999749
4.24	3071.96	0.00307196	0.996928			4.49	1394.89	0.00139489	0.998605		4.74	597.648	0.000597648	0.999402		4.99	241.51	0.00024151	0.999758
4.25	2979.76	0.00297976	0.99702			4.5	1349.9	0.0013499	0.99865		4.75	577.025	0.000577025	0.999423		5	232.629	0.000232629	0.999767
sigma conversion table						sigma conversion table					sigma conversion table					sigma conversion table
σ	DPMO	% Defective	Yield			σ	DPMO	% Defective	Yield		σ	DPMO	% Defective	Yield		σ	DPMO	% Defective	Yield
5.01	224.053	0.000224053	0.999776			5.26	84.9567	8.49567e-05	0.999915		5.51	30.3594	3.03594e-05	0.99997		5.76	10.2213	1.02213e-05	0.99999
5.02	215.773	0.000215773	0.999784			5.27	81.6238	8.16238e-05	0.999918		5.52	29.0991	2.90991e-05	0.999971		5.77	9.77365	9.77365e-06	0.99999
5.03	207.78	0.00020778	0.999792			5.28	78.4142	7.84142e-05	0.999922		5.53	27.8884	2.78884e-05	0.999972		5.78	9.34467	9.34467e-06	0.999991
5.04	200.064	0.000200064	0.9998			5.29	75.3236	7.53236e-05	0.999925		5.54	26.7256	2.67256e-05	0.999973		5.79	8.93366	8.93366e-06	0.999991
5.05	192.616	0.000192616	0.999807			5.3	72.348	7.2348e-05	0.999928		5.55	25.6088	2.56088e-05	0.999974		5.8	8.53991	8.53991e-06	0.999991
5.06	185.427	0.000185427	0.999815			5.31	69.4834	6.94834e-05	0.999931		5.56	24.5364	2.45364e-05	0.999975		5.81	8.16273	8.16273e-06	0.999992
5.07	178.491	0.000178491	0.999822			5.32	66.7258	6.67258e-05	0.999933		5.57	23.5066	2.35066e-05	0.999976		5.82	7.80146	7.80146e-06	0.999992
5.08	171.797	0.000171797	0.999828			5.33	64.0716	6.40716e-05	0.999936		5.58	22.5179	2.25179e-05	0.999977		5.83	7.45547	7.45547e-06	0.999993
5.09	165.339	0.000165339	0.999835			5.34	61.5172	6.15172e-05	0.999938		5.59	21.5687	2.15687e-05	0.999978		5.84	7.12414	7.12414e-06	0.999993
5.1	159.109	0.000159109	0.999841			5.35	59.0589	5.90589e-05	0.999941		5.6	20.6575	2.06575e-05	0.999979		5.85	6.80688	6.80688e-06	0.999993
5.11	153.099	0.000153099	0.999847			5.36	56.6935	5.66935e-05	0.999943		5.61	19.783	1.9783e-05	0.99998		5.86	6.50312	6.50312e-06	0.999993
5.12	147.302	0.000147302	0.999853			5.37	54.4177	5.44177e-05	0.999946		5.62	18.9436	1.89436e-05	0.999981		5.87	6.21233	6.21233e-06	0.999994
5.13	141.711	0.000141711	0.999858			5.38	52.2282	5.22282e-05	0.999948		5.63	18.1382	1.81382e-05	0.999982		5.88	5.93397	5.93397e-06	0.999994
5.14	136.319	0.000136319	0.999864			5.39	50.1221	5.01221e-05	0.99995		5.64	17.3653	1.73653e-05	0.999983		5.89	5.66753	5.66753e-06	0.999994
5.15	131.12	0.00013112	0.999869			5.4	48.0963	4.80963e-05	0.999952		5.65	16.6238	1.66238e-05	0.999983		5.9	5.41254	5.41254e-06	0.999995
5.16	126.108	0.000126108	0.999874			5.41	46.1481	4.61481e-05	0.999954		5.66	15.9124	1.59124e-05	0.999984		5.91	5.16853	5.16853e-06	0.999995
5.17	121.275	0.000121275	0.999879			5.42	44.2745	4.42745e-05	0.999956		5.67	15.23	1.523e-05	0.999985		5.92	4.93505	4.93505e-06	0.999995
5.18	116.617	0.000116617	0.999883			5.43	42.4729	4.24729e-05	0.999958		5.68	14.5755	1.45755e-05	0.999985		5.93	4.71165	4.71165e-06	0.999995
5.19	112.127	0.000112127	0.999888			5.44	40.7408	4.07408e-05	0.999959		5.69	13.9477	1.39477e-05	0.999986		5.94	4.49794	4.49794e-06	0.999996
5.2	107.8	0.0001078	0.999892			5.45	39.0756	3.90756e-05	0.999961		5.7	13.3457	1.33457e-05	0.999987		5.95	4.29351	4.29351e-06	0.999996
5.21	103.63	0.00010363	0.999896			5.46	37.4749	3.74749e-05	0.999963		5.71	12.7685	1.27685e-05	0.999987		5.96	4.09798	4.09798e-06	0.999996
5.22	99.6114	9.96114e-05	0.9999			5.47	35.9363	3.59363e-05	0.999964		5.72	12.2151	1.22151e-05	0.999988		5.97	3.91098	3.91098e-06	0.999996
5.23	95.7399	9.57399e-05	0.999904			5.48	34.4576	3.44576e-05	0.999966		5.73	11.6846	1.16846e-05	0.999988		5.98	3.73215	3.73215e-06	0.999996
5.24	92.0101	9.20101e-05	0.999908			5.49	33.0366	3.30366e-05	0.999967		5.74	11.176	1.1176e-05	0.999989		5.99	3.56116	3.56116e-06	0.999996
5.25	88.4173	8.84173e-05	0.999912			5.5	31.6712	3.16712e-05	0.999968		5.75	10.6885	1.06885e-05	0.999989		6	3.39767	3.39767e-06	0.999997
