# Supplementary material for: Evaluation of pre-analytical specimen rejection using Six Sigma metrics: A retrospective single-center study
Source: PLoS One. 2025 Jun 3;20(6):e0324840. doi: 10.1371/journal.pone.0324840 (PMC12133014; doi:10.1371/journal.pone.0324840)
Supplement: S2 Table — Characteristics of pre-analytical specimen rejection, including occurrence time, rejection reasons, and error origins. (XLSX) [file pone.0324840.s002.xlsx]

## Sheet: Sheet1
Date	Quarter	Rejection reason	Department
2021/01/01 08:49	1	Partially/fully clotted samples	Neurosurgery Ward 8
2021/01/01 10:09	1	Partially/fully clotted samples	Department of Neurology Ward 3
2021/01/01 13:45	1	Test requests cancelled	Neurosurgery Ward 7
2021/01/03 11:52	1	Partially/fully clotted samples	Department of Neurology Ward 2
2021/01/04 09:36	1	Partially/fully clotted samples	Department of Critical Care Medicine
2021/01/04 09:39	1	Draw the wrong patient	Department of Neurology Ward 4
2021/01/04 09:58	1	Test requests cancelled	Department of Critical Care Medicine
2021/01/05 05:46	1	Partially/fully clotted samples	Neurosurgery Ward 5
2021/01/05 14:45	1	Partially/fully clotted samples	Emergency Department
2021/01/05 14:45	1	Partially/fully clotted samples	Emergency Department
2021/01/06 08:45	1	Request without specimen/duplicate specimens	Department of Neurology Ward 3
2021/01/06 08:51	1	Partially/fully clotted samples	Department of Neurology Ward 4
2021/01/07 09:04	1	Partially/fully clotted samples	Department of Critical Care Medicine
2021/01/07 10:36	1	Partially/fully clotted samples	Department of Neurology Ward 7
2021/01/08 15:51	1	Insufficient specimen volume or improper ratio of blood to anticoagulant	Department of Neurology Ward 7
2021/01/09 08:43	1	Insufficient specimen volume or improper ratio of blood to anticoagulant	Department of Neurology Ward 2
2021/01/09 08:56	1	Partially/fully clotted samples	Department of Neurology Ward 5
2021/01/11 08:49	1	Partially/fully clotted samples	Department of Critical Care Medicine
2021/01/11 08:49	1	Partially/fully clotted samples	Department of Critical Care Medicine
2021/01/11 08:55	1	Partially/fully clotted samples	Neurosurgery Ward 10
2021/01/11 10:27	1	Partially/fully clotted samples	Department of Neurology Ward 1
2021/01/11 10:32	1	Partially/fully clotted samples	Head and neck (nerve) tumor center
2021/01/11 11:14	1	Partially/fully clotted samples	Medical ward
2021/01/12 07:32	1	Partially/fully clotted samples	Head and neck (nerve) tumor center
2021/01/12 17:20	1	Partially/fully clotted samples	Department of Neurology Ward 5
2021/01/13 08:20	1	Partially/fully clotted samples	Department of Neurology Ward 6
2021/01/14 08:57	1	Partially/fully clotted samples	Department of Neurology Ward 9
2021/01/14 09:08	1	Partially/fully clotted samples	Department of Neurology Ward 4
2021/01/14 09:18	1	Partially/fully clotted samples	Department of eye, otolaryngology, head and neck surgery
2021/01/15 03:18	1	Partially/fully clotted samples	Neurosurgery Ward 1
2021/01/15 03:18	1	Partially/fully clotted samples	Neurosurgery Ward 1
2021/01/15 06:38	1	Partially/fully clotted samples	Neurosurgery Ward 4
2021/01/15 06:39	1	Partially/fully clotted samples	Neurosurgery Ward 4
2021/01/15 08:47	1	Partially/fully clotted samples	Department of Neurology Ward 9
2021/01/17 12:55	1	Partially/fully clotted samples	Department of Neurology Ward 7
2021/01/17 14:48	1	Insufficient specimen volume or improper ratio of blood to anticoagulant	Neurosurgery Ward 3
2021/01/17 15:42	1	Insufficient specimen volume or improper ratio of blood to anticoagulant	Neurosurgery Ward 3
2021/01/17 15:43	1	Insufficient specimen volume or improper ratio of blood to anticoagulant	Neurosurgery Ward 3
2021/01/17 17:50	1	Partially/fully clotted samples	Department of Neurology Ward 6
2021/01/18 08:28	1	Partially/fully clotted samples	Department of Neurology Ward 4
2021/01/18 09:03	1	Partially/fully clotted samples	Emergency Department
2021/01/18 09:03	1	Partially/fully clotted samples	Emergency Department
2021/01/19 06:28	1	Insufficient specimen volume or improper ratio of blood to anticoagulant	Neurosurgery Ward 1
2021/01/19 08:55	1	Partially/fully clotted samples	Department of Neurology Ward 3
2021/01/20 08:12	1	Partially/fully clotted samples	Neurosurgery Ward 4
2021/01/20 09:53	1	Partially/fully clotted samples	Department of Neurology Ward 7
2021/01/20 11:37	1	Partially/fully clotted samples	Department of Neurology Ward 7
2021/01/20 13:32	1	Partially/fully clotted samples	Neurosurgery Ward 2
2021/01/20 23:19	1	Partially/fully clotted samples	Emergency Department
2021/01/21 00:17	1	Insufficient specimen volume or improper ratio of blood to anticoagulant	Emergency Department
2021/01/21 09:28	1	Partially/fully clotted samples	Neurosurgery Ward 1
2021/01/22 08:16	1	Hemolyzed/lipemic samples	Neurosurgery Ward 2
2021/01/22 12:04	1	Partially/fully clotted samples	Department of Neurology Ward 3
2021/01/22 12:47	1	Contaminated by intravenous infusion	Department of Neurology Ward 3
2021/01/23 07:25	1	Partially/fully clotted samples	Emergency Department
2021/01/24 06:03	1	Partially/fully clotted samples	Neurosurgery Ward 4
2021/01/24 10:29	1	Contaminated by intravenous infusion	Emergency Department
2021/01/25 08:30	1	Insufficient specimen volume or improper ratio of blood to anticoagulant	Department of Neurology Ward 4
2021/01/26 15:11	1	Insufficient specimen volume or improper ratio of blood to anticoagulant	Neurosurgery Ward 1
2021/01/28 09:23	1	Partially/fully clotted samples	Neurosurgery Ward 8
2021/01/29 09:04	1	Request without specimen/duplicate specimens	Neurosurgery Ward 10
2021/01/29 09:39	1	Partially/fully clotted samples	Neurosurgery Ward 3
2021/01/29 09:44	1	Request without specimen/duplicate specimens	Medical ward
2021/01/29 18:21	1	Partially/fully clotted samples	Department of Neurology Ward 6
2021/01/31 07:06	1	Partially/fully clotted samples	Neurosurgery Ward 5
2021/02/01 05:53	1	Partially/fully clotted samples	Neurosurgery Ward 6
2021/02/01 08:28	1	Partially/fully clotted samples	Neurosurgery Ward 5
2021/02/01 18:18	1	Partially/fully clotted samples	Head and neck (nerve) tumor center
2021/02/01 23:19	1	Improper timing of specimen collection	Emergency Department
2021/02/02 08:54	1	Partially/fully clotted samples	Department of Neurology Ward 2
2021/02/02 16:55	1	Insufficient specimen volume or improper ratio of blood to anticoagulant	Emergency Department
2021/02/03 06:14	1	Partially/fully clotted samples	Neurosurgery Ward 9
2021/02/03 08:12	1	Request without specimen/duplicate specimens	Head and neck (nerve) tumor center
2021/02/03 08:12	1	Request without specimen/duplicate specimens	Head and neck (nerve) tumor center
2021/02/03 11:02	1	Insufficient specimen volume or improper ratio of blood to anticoagulant	Department of Neurology Ward 4
2021/02/05 09:10	1	Partially/fully clotted samples	Department of Neurology Ward 2
2021/02/06 06:26	1	Partially/fully clotted samples	Neurosurgery Ward 3
2021/02/06 09:19	1	Hemolyzed/lipemic samples	Department of Neurology Ward 9
2021/02/06 10:49	1	Partially/fully clotted samples	Department of Neurology Ward 5
2021/02/07 06:11	1	Partially/fully clotted samples	Surgical ward
2021/02/07 17:43	1	Insufficient specimen volume or improper ratio of blood to anticoagulant	Department of eye, otolaryngology, head and neck surgery
2021/02/08 06:26	1	Partially/fully clotted samples	Neurosurgery Ward 1
2021/02/08 07:17	1	Improper test requests	Department of Neurology Ward 9
2021/02/08 08:19	1	Partially/fully clotted samples	Department of Neurology Ward 7
2021/02/08 08:42	1	Partially/fully clotted samples	Neurosurgery Ward 8
2021/02/08 09:01	1	Partially/fully clotted samples	Department of Neurology Ward 8
2021/02/09 08:23	1	Partially/fully clotted samples	Department of Neurology Ward 1
2021/02/09 14:20	1	Incorrect container or tube	Neurosurgery Ward 3
2021/02/10 08:36	1	Insufficient specimen volume or improper ratio of blood to anticoagulant	Department of Neurology Ward 5
2021/02/10 08:37	1	Request without specimen/duplicate specimens	Department of Neurology Ward 7
2021/02/12 23:38	1	Partially/fully clotted samples	Emergency Department
2021/02/13 08:34	1	Partially/fully clotted samples	Department of Critical Care Medicine
2021/02/15 08:23	1	Insufficient specimen volume or improper ratio of blood to anticoagulant	Department of Neurology Ward 5
2021/02/17 08:40	1	Partially/fully clotted samples	Department of Neurology Ward 2
2021/02/18 15:12	1	Partially/fully clotted samples	Department of Neurology Ward 7
2021/02/19 08:25	1	Partially/fully clotted samples	Department of Critical Care Medicine
2021/02/19 08:35	1	Partially/fully clotted samples	Department of Critical Care Medicine
2021/02/19 09:06	1	Insufficient specimen volume or improper ratio of blood to anticoagulant	Neurosurgery Ward 2
2021/02/20 00:31	1	Insufficient specimen volume or improper ratio of blood to anticoagulant	Department of Critical Care Medicine
2021/02/20 06:03	1	Partially/fully clotted samples	Neurosurgery Ward 5
2021/02/20 06:37	1	Partially/fully clotted samples	Neurosurgery Ward 3
2021/02/20 08:12	1	Incorrect container or tube	Department of Neurology Ward 4
2021/02/21 12:03	1	Test requests cancelled	Physical Examination
2021/02/22 08:33	1	Partially/fully clotted samples	Department of Neurology Ward 5
2021/02/23 06:30	1	Hemolyzed/lipemic samples	Neurosurgery Ward 4
2021/02/25 08:33	1	Partially/fully clotted samples	Department of Neurology Ward 1
2021/02/25 09:49	1	Incorrect container or tube	Department of Neurology Ward 2
2021/02/25 14:02	1	Request without specimen/duplicate specimens	Neurosurgery Ward 4
2021/02/25 14:03	1	Request without specimen/duplicate specimens	Neurosurgery Ward 4
2021/02/25 16:06	1	Insufficient specimen volume or improper ratio of blood to anticoagulant	Emergency Department
2021/02/25 23:08	1	Partially/fully clotted samples	Emergency Department
2021/02/26 08:53	1	Insufficient specimen volume or improper ratio of blood to anticoagulant	Neurosurgery Ward 2
2021/02/26 09:49	1	Partially/fully clotted samples	Department of Neurology Ward 1
2021/02/26 10:09	1	Partially/fully clotted samples	Department of Neurology Ward 1
2021/02/27 08:25	1	Partially/fully clotted samples	Head and neck (nerve) tumor center
2021/02/28 06:56	1	Partially/fully clotted samples	Neurosurgery Ward 2
2021/02/28 06:56	1	Partially/fully clotted samples	Neurosurgery Ward 2
2021/02/28 12:53	1	Partially/fully clotted samples	Emergency Department
2021/03/02 08:11	1	Insufficient specimen volume or improper ratio of blood to anticoagulant	Department of eye, otolaryngology, head and neck surgery
2021/03/02 09:18	1	Partially/fully clotted samples	Department of Neurology Ward 6
2021/03/02 09:19	1	Request without specimen/duplicate specimens	Department of traditional Chinese medicine
2021/03/02 09:55	1	Test requests cancelled	Department of Neurology Ward 6
2021/03/03 08:53	1	Partially/fully clotted samples	Head and neck (nerve) tumor center
2021/03/03 10:19	1	Partially/fully clotted samples	Department of Critical Care Medicine
2021/03/04 06:10	1	Partially/fully clotted samples	Neurosurgery Ward 9
2021/03/04 09:06	1	Partially/fully clotted samples	Department of traditional Chinese medicine
2021/03/04 11:06	1	Partially/fully clotted samples	Department of traditional Chinese medicine
2021/03/06 06:22	1	Partially/fully clotted samples	Neurosurgery Ward 2
2021/03/06 06:39	1	Partially/fully clotted samples	Neurosurgery Ward 10
2021/03/06 07:28	1	Partially/fully clotted samples	Neurosurgery Ward 1
2021/03/06 07:28	1	Partially/fully clotted samples	Neurosurgery Ward 1
2021/03/07 11:16	1	Partially/fully clotted samples	Department of Neurology Ward 8
2021/03/07 13:20	1	Improper test requests	Department of Neurology Ward 1
2021/03/08 08:27	1	Partially/fully clotted samples	Department of Neurology Ward 4
2021/03/08 08:36	1	Insufficient specimen volume or improper ratio of blood to anticoagulant	Department of Neurology Ward 1
2021/03/09 08:44	1	Partially/fully clotted samples	Neurosurgery Ward 4
2021/03/09 09:00	1	Partially/fully clotted samples	Neurosurgery Ward 2
2021/03/09 09:01	1	Partially/fully clotted samples	Neurosurgery Ward 2
2021/03/09 09:03	1	Partially/fully clotted samples	Department of Neurology Ward 4
2021/03/09 09:28	1	Partially/fully clotted samples	Department of Critical Care Medicine
2021/03/11 14:30	1	Partially/fully clotted samples	Head and neck (nerve) tumor center
2021/03/12 11:36	1	Incorrect container or tube	Neurosurgery Ward 4
2021/03/12 12:30	1	Partially/fully clotted samples	Neurosurgery Ward 6
2021/03/13 08:48	1	Partially/fully clotted samples	Department of Neurology Ward 9
2021/03/13 08:51	1	Partially/fully clotted samples	Department of Neurology Ward 9
2021/03/13 09:40	1	Partially/fully clotted samples	Department of Neurology Ward 5
2021/03/13 12:11	1	Partially/fully clotted samples	Emergency Department
2021/03/13 12:11	1	Partially/fully clotted samples	Emergency Department
2021/03/15 06:53	1	Partially/fully clotted samples	Neurosurgery Ward 6
2021/03/16 07:19	1	Partially/fully clotted samples	Head and neck (nerve) tumor center
2021/03/17 08:09	1	Insufficient specimen volume or improper ratio of blood to anticoagulant	Department of Neurology Ward 1
2021/03/17 11:51	1	Contaminated by intravenous infusion	Department of Neurology Ward 7
2021/03/17 12:01	1	Contaminated by intravenous infusion	Department of Neurology Ward 7
2021/03/18 03:44	1	Insufficient specimen volume or improper ratio of blood to anticoagulant	Emergency Department
2021/03/19 08:18	1	Partially/fully clotted samples	Department of Neurology Ward 5
2021/03/19 08:28	1	Insufficient specimen volume or improper ratio of blood to anticoagulant	Department of Neurology Ward 1
2021/03/19 11:22	1	Hemolyzed/lipemic samples	Neurosurgery Ward 8
2021/03/20 08:37	1	Partially/fully clotted samples	Neurosurgery Ward 2
2021/03/20 08:51	1	Partially/fully clotted samples	Department of Neurology Ward 7
2021/03/20 19:28	1	Partially/fully clotted samples	Neurosurgery Ward 3
2021/03/20 19:28	1	Partially/fully clotted samples	Neurosurgery Ward 3
2021/03/20 21:43	1	Partially/fully clotted samples	Emergency Department
2021/03/20 21:43	1	Partially/fully clotted samples	Emergency Department
2021/03/22 10:15	1	Partially/fully clotted samples	Department of Neurology Ward 9
2021/03/22 16:54	1	Partially/fully clotted samples	Neurosurgery Ward 2
2021/03/23 08:32	1	Partially/fully clotted samples	Department of Neurology Ward 1
2021/03/23 10:20	1	Partially/fully clotted samples	Department of Neurology Ward 1
2021/03/23 12:26	1	Insufficient specimen volume or improper ratio of blood to anticoagulant	Department of Neurology Ward 7
2021/03/23 12:47	1	Insufficient specimen volume or improper ratio of blood to anticoagulant	Department of Neurology Ward 7
2021/03/24 09:20	1	Partially/fully clotted samples	Department of Neurology Ward 9
2021/03/25 07:13	1	Partially/fully clotted samples	Neurosurgery Ward 2
2021/03/25 08:35	1	Partially/fully clotted samples	Neurosurgery Ward 2
2021/03/25 08:47	1	Improper test requests	Department of Neurology Ward 3
2021/03/26 07:46	1	Partially/fully clotted samples	Neurosurgery Ward 1
2021/03/26 08:40	1	Insufficient specimen volume or improper ratio of blood to anticoagulant	Neurosurgery Ward 1
2021/03/26 13:27	1	Partially/fully clotted samples	Emergency Department
2021/03/26 13:27	1	Partially/fully clotted samples	Emergency Department
2021/03/28 19:44	1	Test requests cancelled	Outpatient Department
2021/03/28 19:44	1	Test requests cancelled	Emergency Department
2021/03/29 08:36	1	Partially/fully clotted samples	Department of Neurology Ward 9
2021/03/29 08:46	1	Partially/fully clotted samples	Department of Neurology Ward 9
2021/03/30 08:09	1	Request without specimen/duplicate specimens	Department of traditional Chinese medicine
2021/03/30 12:13	1	Partially/fully clotted samples	Department of traditional Chinese medicine
2021/03/30 16:38	1	Partially/fully clotted samples	Department of traditional Chinese medicine
2021/03/30 16:38	1	Hemolyzed/lipemic samples	Department of traditional Chinese medicine
2021/03/31 15:58	1	Insufficient specimen volume or improper ratio of blood to anticoagulant	Department of Critical Care Medicine
2021/04/02 09:53	2	Draw the wrong patient	Department of Neurology Ward 9
2021/04/02 10:01	2	Insufficient specimen volume or improper ratio of blood to anticoagulant	Department of Critical Care Medicine
2021/04/03 08:04	2	Insufficient specimen volume or improper ratio of blood to anticoagulant	Department of Neurology Ward 4
2021/04/03 08:47	2	Insufficient specimen volume or improper ratio of blood to anticoagulant	Department of Neurology Ward 2
2021/04/03 12:54	2	Partially/fully clotted samples	Outpatient Department
2021/04/05 08:33	2	Insufficient specimen volume or improper ratio of blood to anticoagulant	Department of Neurology Ward 6
2021/04/06 11:45	2	Partially/fully clotted samples	Emergency Department
2021/04/06 12:26	2	Draw the wrong patient	Department of Neurology Ward 4
2021/04/06 18:16	2	Partially/fully clotted samples	Emergency Department
2021/04/07 08:43	2	Partially/fully clotted samples	Department of Neurology Ward 8
2021/04/07 10:56	2	Partially/fully clotted samples	Surgical ward
2021/04/07 13:22	2	Partially/fully clotted samples	Emergency Department
2021/04/08 06:45	2	Partially/fully clotted samples	Neurosurgery Ward 4
2021/04/08 08:44	2	Partially/fully clotted samples	Department of Neurology Ward 9
2021/04/08 08:47	2	Partially/fully clotted samples	Department of Neurology Ward 8
2021/04/08 08:55	2	Partially/fully clotted samples	Department of Neurology Ward 9
2021/04/08 08:55	2	Hemolyzed/lipemic samples	Department of Neurology Ward 9
2021/04/08 12:13	2	Spilled specimens	Neurosurgery Ward 5
2021/04/08 12:36	2	Insufficient specimen volume or improper ratio of blood to anticoagulant	Department of Neurology Ward 5
2021/04/08 17:01	2	Spilled specimens	Emergency Department
2021/04/10 13:01	2	Partially/fully clotted samples	Neurosurgery Ward 4
2021/04/11 20:36	2	Partially/fully clotted samples	Neurosurgery Ward 1
2021/04/11 20:41	2	Partially/fully clotted samples	Neurosurgery Ward 1
2021/04/12 06:38	2	Partially/fully clotted samples	Neurosurgery Ward 10
2021/04/12 08:46	2	Partially/fully clotted samples	Neurosurgery Ward 2
2021/04/13 08:09	2	Partially/fully clotted samples	Neurosurgery Ward 2
2021/04/15 08:48	2	Partially/fully clotted samples	Neurosurgery Ward 3
2021/04/16 07:26	2	Partially/fully clotted samples	Head and neck (nerve) tumor center
2021/04/16 08:53	2	Partially/fully clotted samples	Neurosurgery Ward 2
2021/04/17 12:31	2	Contaminated by intravenous infusion	Head and neck (nerve) tumor center
2021/04/19 13:13	2	Partially/fully clotted samples	Department of Critical Care Medicine
2021/04/20 08:30	2	Partially/fully clotted samples	Department of Neurology Ward 5
2021/04/20 10:53	2	Hemolyzed/lipemic samples	Head and neck (nerve) tumor center
2021/04/20 17:14	2	Insufficient specimen volume or improper ratio of blood to anticoagulant	Department of Neurology Ward 5
2021/04/20 19:16	2	Partially/fully clotted samples	Department of Critical Care Medicine
2021/04/20 19:16	2	Partially/fully clotted samples	Department of Critical Care Medicine
2021/04/21 06:54	2	Partially/fully clotted samples	Neurosurgery Ward 9
2021/04/21 08:13	2	Partially/fully clotted samples	Department of Neurology Ward 2
2021/04/21 08:35	2	Partially/fully clotted samples	Neurosurgery Ward 3
2021/04/21 08:35	2	Partially/fully clotted samples	Neurosurgery Ward 3
2021/04/21 13:13	2	Spilled specimens	Department of Neurology Ward 5
2021/04/22 09:15	2	Partially/fully clotted samples	Neurosurgery Ward 5
2021/04/22 11:04	2	Insufficient specimen volume or improper ratio of blood to anticoagulant	Department of eye, otolaryngology, head and neck surgery
2021/04/23 08:42	2	Test requests cancelled	Department of Neurology Ward 6
2021/04/23 18:26	2	Hemolyzed/lipemic samples	Department of Neurology Ward 4
2021/04/23 18:26	2	Improper test requests	Department of Neurology Ward 4
2021/04/23 19:27	2	Insufficient specimen volume or improper ratio of blood to anticoagulant	Department of Neurology Ward 5
2021/04/23 19:27	2	Hemolyzed/lipemic samples	Department of Neurology Ward 5
2021/04/24 23:01	2	Partially/fully clotted samples	Emergency Department
2021/04/24 23:01	2	Partially/fully clotted samples	Emergency Department
2021/04/25 10:44	2	Incorrect container or tube	Department of Neurology Ward 9
2021/04/26 07:04	2	Partially/fully clotted samples	Neurosurgery Ward 5
2021/04/26 08:34	2	Partially/fully clotted samples	Department of Neurology Ward 5
2021/04/27 06:56	2	Partially/fully clotted samples	Head and neck (nerve) tumor center
2021/04/27 07:15	2	Incorrect container or tube	Emergency Department
2021/04/27 09:02	2	Partially/fully clotted samples	Department of traditional Chinese medicine
2021/04/28 09:01	2	Partially/fully clotted samples	Neurosurgery Ward 2
2021/04/28 09:01	2	Partially/fully clotted samples	Neurosurgery Ward 2
2021/04/28 10:57	2	Request without specimen/duplicate specimens	Head and neck (nerve) tumor center
2021/04/28 21:50	2	Partially/fully clotted samples	Department of Neurology Ward 9
2021/04/29 15:40	2	Partially/fully clotted samples	Department of Critical Care Medicine
2021/04/30 07:23	2	Partially/fully clotted samples	Neurosurgery Ward 1
2021/04/30 15:17	2	Test requests cancelled	Department of Neurology Ward 1
2021/05/01 07:02	2	Insufficient specimen volume or improper ratio of blood to anticoagulant	Neurosurgery Ward 6
2021/05/01 07:02	2	Partially/fully clotted samples	Neurosurgery Ward 6
2021/05/01 09:02	2	Partially/fully clotted samples	Department of Neurology Ward 9
2021/05/01 09:05	2	Insufficient specimen volume or improper ratio of blood to anticoagulant	Neurosurgery Ward 7
2021/05/01 12:15	2	Partially/fully clotted samples	Department of Neurology Ward 7
2021/05/01 14:21	2	Partially/fully clotted samples	Outpatient Department
2021/05/03 08:33	2	Insufficient specimen volume or improper ratio of blood to anticoagulant	Department of Neurology Ward 3
2021/05/03 15:35	2	Insufficient specimen volume or improper ratio of blood to anticoagulant	Department of Neurology Ward 1
2021/05/04 09:19	2	Partially/fully clotted samples	Department of Critical Care Medicine
2021/05/05 08:05	2	Test requests cancelled	Department of Neurology Ward 9
2021/05/05 16:17	2	Improper test requests	Emergency Department
2021/05/06 06:32	2	Partially/fully clotted samples	Neurosurgery Ward 2
2021/05/06 09:07	2	Partially/fully clotted samples	Department of Neurology Ward 5
2021/05/07 15:16	2	Test requests cancelled	Emergency Department
2021/05/08 06:38	2	Partially/fully clotted samples	Neurosurgery Ward 5
2021/05/08 11:41	2	Hemolyzed/lipemic samples	Neurosurgery Ward 2
2021/05/08 11:42	2	Hemolyzed/lipemic samples	Neurosurgery Ward 2
2021/05/08 11:42	2	Hemolyzed/lipemic samples	Neurosurgery Ward 2
2021/05/08 15:58	2	Partially/fully clotted samples	Neurosurgery Ward 1
2021/05/08 16:01	2	Partially/fully clotted samples	Neurosurgery Ward 1
2021/05/09 16:29	2	Test requests cancelled	Neurosurgery Ward 10
2021/05/10 08:28	2	Insufficient specimen volume or improper ratio of blood to anticoagulant	Department of Neurology Ward 2
2021/05/10 08:33	2	Insufficient specimen volume or improper ratio of blood to anticoagulant	Department of Critical Care Medicine
2021/05/10 08:46	2	Incorrect container or tube	Department of Neurology Ward 2
2021/05/10 08:58	2	Partially/fully clotted samples	Department of Neurology Ward 9
2021/05/11 07:29	2	Partially/fully clotted samples	Neurosurgery Ward 1
2021/05/11 14:22	2	Contaminated by intravenous infusion	Neurosurgery Ward 10
2021/05/11 17:10	2	Spilled specimens	Department of Critical Care Medicine
2021/05/13 09:05	2	Partially/fully clotted samples	Department of Neurology Ward 9
2021/05/13 17:41	2	Partially/fully clotted samples	Neurosurgery Ward 4
2021/05/14 23:33	2	Partially/fully clotted samples	Emergency Department
2021/05/14 23:33	2	Partially/fully clotted samples	Emergency Department
2021/05/15 05:26	2	Partially/fully clotted samples	Emergency Department
2021/05/15 05:26	2	Partially/fully clotted samples	Emergency Department
2021/05/17 06:20	2	Partially/fully clotted samples	Neurosurgery Ward 1
2021/05/17 06:21	2	Partially/fully clotted samples	Neurosurgery Ward 1
2021/05/17 06:44	2	Partially/fully clotted samples	Neurosurgery Ward 1
2021/05/17 06:44	2	Partially/fully clotted samples	Neurosurgery Ward 1
2021/05/17 16:44	2	Partially/fully clotted samples	Department of Critical Care Medicine
2021/05/17 22:56	2	Partially/fully clotted samples	Head and neck (nerve) tumor center
2021/05/18 08:51	2	Test requests cancelled	Department of Neurology Ward 7
2021/05/19 09:03	2	Request without specimen/duplicate specimens	Department of Neurology Ward 9
2021/05/19 12:16	2	Improper timing of specimen collection	Emergency Department
2021/05/20 08:17	2	Partially/fully clotted samples	Department of Neurology Ward 4
2021/05/20 08:56	2	Partially/fully clotted samples	Department of Neurology Ward 5
2021/05/20 11:59	2	Partially/fully clotted samples	Emergency Department
2021/05/20 11:59	2	Partially/fully clotted samples	Emergency Department
2021/05/22 09:17	2	Partially/fully clotted samples	Department of Neurology Ward 5
2021/05/22 12:22	2	Partially/fully clotted samples	Outpatient Department
2021/05/22 15:10	2	Improper timing of specimen collection	Department of Neurology Ward 7
2021/05/24 09:19	2	Insufficient specimen volume or improper ratio of blood to anticoagulant	Emergency Department
2021/05/24 09:47	2	Insufficient specimen volume or improper ratio of blood to anticoagulant	Neurosurgery Ward 1
2021/05/24 10:49	2	Partially/fully clotted samples	Department of Critical Care Medicine
2021/05/24 12:22	2	Partially/fully clotted samples	Department of Critical Care Medicine
2021/05/24 14:37	2	Test requests cancelled	Department of Critical Care Medicine
2021/05/25 09:29	2	Insufficient specimen volume or improper ratio of blood to anticoagulant	Neurosurgery Ward 1
2021/05/26 06:48	2	Partially/fully clotted samples	Neurosurgery Ward 10
2021/05/26 06:49	2	Partially/fully clotted samples	Neurosurgery Ward 4
2021/05/26 07:15	2	Partially/fully clotted samples	Neurosurgery Ward 4
2021/05/26 22:54	2	Partially/fully clotted samples	Department of Critical Care Medicine
2021/05/26 23:36	2	Partially/fully clotted samples	Department of Critical Care Medicine
2021/05/27 08:50	2	Insufficient specimen volume or improper ratio of blood to anticoagulant	Department of Neurology Ward 4
2021/05/27 08:50	2	Insufficient specimen volume or improper ratio of blood to anticoagulant	Neurosurgery Ward 3
2021/05/28 06:10	2	Partially/fully clotted samples	Neurosurgery Ward 6
2021/05/28 07:29	2	Partially/fully clotted samples	Department of Neurology Ward 4
2021/05/28 08:13	2	Partially/fully clotted samples	Neurosurgery Ward 6
2021/05/28 08:28	2	Partially/fully clotted samples	Department of Neurology Ward 4
2021/05/28 22:55	2	Partially/fully clotted samples	Emergency Department
2021/05/29 14:23	2	Partially/fully clotted samples	Department of Critical Care Medicine
2021/05/29 14:23	2	Partially/fully clotted samples	Department of Critical Care Medicine
2021/05/31 11:06	2	Test requests cancelled	Neurosurgery Ward 7
2021/05/31 14:32	2	Improper test requests	Head and neck (nerve) tumor center
2021/06/01 07:10	2	Partially/fully clotted samples	Neurosurgery Ward 1
2021/06/01 07:10	2	Partially/fully clotted samples	Neurosurgery Ward 1
2021/06/01 07:10	2	Partially/fully clotted samples	Neurosurgery Ward 1
2021/06/01 07:10	2	Hemolyzed/lipemic samples	Neurosurgery Ward 1
2021/06/01 07:10	2	Hemolyzed/lipemic samples	Neurosurgery Ward 1
2021/06/01 07:10	2	Hemolyzed/lipemic samples	Neurosurgery Ward 1
2021/06/01 16:41	2	Test requests cancelled	Department of Neurology Ward 3
2021/06/02 13:38	2	Partially/fully clotted samples	Department of Critical Care Medicine
2021/06/02 15:42	2	Incorrect container or tube	Emergency Department
2021/06/02 15:42	2	Incorrect container or tube	Emergency Department
2021/06/02 15:42	2	Incorrect container or tube	Emergency Department
2021/06/03 17:32	2	Partially/fully clotted samples	Emergency Department
2021/06/03 17:32	2	Partially/fully clotted samples	Emergency Department
2021/06/04 06:49	2	Partially/fully clotted samples	Neurosurgery Ward 5
2021/06/04 08:31	2	Partially/fully clotted samples	Department of Neurology Ward 4
2021/06/04 08:31	2	Partially/fully clotted samples	Department of Neurology Ward 4
2021/06/04 08:44	2	Request without specimen/duplicate specimens	Medical ward
2021/06/05 08:34	2	Partially/fully clotted samples	Department of Neurology Ward 6
2021/06/05 08:53	2	Partially/fully clotted samples	Department of Neurology Ward 6
2021/06/08 08:09	2	Insufficient specimen volume or improper ratio of blood to anticoagulant	Medical ward
2021/06/08 08:16	2	Partially/fully clotted samples	Head and neck (nerve) tumor center
2021/06/08 09:43	2	Partially/fully clotted samples	Neurosurgery Ward 7
2021/06/09 06:04	2	Partially/fully clotted samples	Neurosurgery Ward 9
2021/06/09 06:05	2	Partially/fully clotted samples	Neurosurgery Ward 4
2021/06/09 07:23	2	Insufficient specimen volume or improper ratio of blood to anticoagulant	Neurosurgery Ward 5
2021/06/09 08:42	2	Partially/fully clotted samples	Department of Neurology Ward 1
2021/06/09 08:52	2	Partially/fully clotted samples	Department of Critical Care Medicine
2021/06/09 09:02	2	Request without specimen/duplicate specimens	Head and neck (nerve) tumor center
2021/06/09 14:58	2	Draw the wrong patient	Outpatient Department
2021/06/09 14:58	2	Draw the wrong patient	Emergency Department
2021/06/09 15:59	2	Test requests cancelled	Department of Critical Care Medicine
2021/06/10 07:16	2	Insufficient specimen volume or improper ratio of blood to anticoagulant	Department of Neurology Ward 7
2021/06/11 09:24	2	Partially/fully clotted samples	Department of Critical Care Medicine
2021/06/11 15:14	2	Partially/fully clotted samples	Emergency Department
2021/06/11 19:49	2	Insufficient specimen volume or improper ratio of blood to anticoagulant	Department of Critical Care Medicine
2021/06/12 07:24	2	Incorrect container or tube	Department of Neurology Ward 1
2021/06/12 08:10	2	Partially/fully clotted samples	Department of Neurology Ward 4
2021/06/12 13:56	2	Partially/fully clotted samples	Department of Neurology Ward 9
2021/06/13 07:05	2	Partially/fully clotted samples	Neurosurgery Ward 1
2021/06/14 06:52	2	Insufficient specimen volume or improper ratio of blood to anticoagulant	Neurosurgery Ward 1
2021/06/14 07:54	2	Hemolyzed/lipemic samples	Neurosurgery Ward 2
2021/06/14 08:23	2	Partially/fully clotted samples	Neurosurgery Ward 2
2021/06/15 09:16	2	Partially/fully clotted samples	Department of Neurology Ward 1
2021/06/18 12:09	2	Inappropriate transport	Department of Neurology Ward 9
2021/06/18 14:16	2	Spilled specimens	Department of Neurology Ward 9
2021/06/19 09:18	2	Insufficient specimen volume or improper ratio of blood to anticoagulant	Department of Neurology Ward 5
2021/06/19 10:10	2	Partially/fully clotted samples	Neurosurgery Ward 2
2021/06/19 10:13	2	Partially/fully clotted samples	Neurosurgery Ward 2
2021/06/20 10:16	2	Partially/fully clotted samples	Emergency Department
2021/06/20 10:16	2	Partially/fully clotted samples	Emergency Department
2021/06/22 06:56	2	Partially/fully clotted samples	Neurosurgery Ward 1
2021/06/22 06:56	2	Partially/fully clotted samples	Neurosurgery Ward 1
2021/06/22 06:57	2	Partially/fully clotted samples	Neurosurgery Ward 1
2021/06/22 08:30	2	Insufficient specimen volume or improper ratio of blood to anticoagulant	Department of Neurology Ward 2
2021/06/22 09:20	2	Partially/fully clotted samples	Neurosurgery Ward 7
2021/06/22 16:39	2	Test requests cancelled	Emergency Department
2021/06/23 08:04	2	Insufficient specimen volume or improper ratio of blood to anticoagulant	Neurosurgery Ward 4
2021/06/23 09:18	2	Insufficient specimen volume or improper ratio of blood to anticoagulant	Neurosurgery Ward 8
2021/06/23 09:35	2	Request without specimen/duplicate specimens	Department of Neurology Ward 6
2021/06/24 07:11	2	Partially/fully clotted samples	Head and neck (nerve) tumor center
2021/06/24 07:16	2	Partially/fully clotted samples	Neurosurgery Ward 1
2021/06/24 08:47	2	Partially/fully clotted samples	Department of Critical Care Medicine
2021/06/24 08:47	2	Partially/fully clotted samples	Department of Critical Care Medicine
2021/06/24 08:51	2	Partially/fully clotted samples	Neurosurgery Ward 2
2021/06/24 08:52	2	Partially/fully clotted samples	Head and neck (nerve) tumor center
2021/06/24 21:13	2	Insufficient specimen volume or improper ratio of blood to anticoagulant	Department of Neurology Ward 1
2021/06/25 07:16	2	Partially/fully clotted samples	Head and neck (nerve) tumor center
2021/06/25 07:22	2	Partially/fully clotted samples	Neurosurgery Ward 1
2021/06/25 07:46	2	Partially/fully clotted samples	Neurosurgery Ward 1
2021/06/25 07:54	2	Insufficient specimen volume or improper ratio of blood to anticoagulant	Neurosurgery Ward 5
2021/06/25 08:11	2	Partially/fully clotted samples	Department of Neurology Ward 4
2021/06/25 08:28	2	Partially/fully clotted samples	Neurosurgery Ward 2
2021/06/27 11:50	2	Partially/fully clotted samples	Emergency Department
2021/06/27 11:50	2	Partially/fully clotted samples	Emergency Department
2021/06/28 07:51	2	Test requests cancelled	Neurosurgery Ward 1
2021/06/28 08:35	2	Partially/fully clotted samples	Department of Critical Care Medicine
2021/06/28 09:09	2	Partially/fully clotted samples	Department of Critical Care Medicine
2021/06/29 06:50	2	Partially/fully clotted samples	Head and neck (nerve) tumor center
2021/06/29 08:21	2	Partially/fully clotted samples	Department of Critical Care Medicine
2021/06/29 08:21	2	Partially/fully clotted samples	Department of Critical Care Medicine
2021/06/29 08:25	2	Partially/fully clotted samples	Department of Neurology Ward 1
2021/06/29 11:18	2	Test requests cancelled	Medical ward
2021/06/29 13:13	2	Partially/fully clotted samples	Department of Neurology Ward 7
2021/06/30 14:10	2	Partially/fully clotted samples	Neurosurgery Ward 2
2021/06/30 14:42	2	Partially/fully clotted samples	Medical ward
2021/06/30 17:12	2	Partially/fully clotted samples	Emergency Department
2021/07/01 09:31	3	Partially/fully clotted samples	Department of Critical Care Medicine
2021/07/03 08:59	3	Partially/fully clotted samples	Department of Neurology Ward 1
2021/07/03 09:49	3	Partially/fully clotted samples	Department of Neurology Ward 5
2021/07/04 15:25	3	Partially/fully clotted samples	Emergency Department
2021/07/06 07:53	3	Improper test requests	Neurosurgery Ward 6
2021/07/07 05:55	3	Partially/fully clotted samples	Head and neck (nerve) tumor center
2021/07/07 06:03	3	Partially/fully clotted samples	Neurosurgery Ward 4
2021/07/07 06:54	3	Contaminated by intravenous infusion	Neurosurgery Ward 1
2021/07/07 06:54	3	Contaminated by intravenous infusion	Neurosurgery Ward 1
2021/07/07 07:51	3	Contaminated by intravenous infusion	Neurosurgery Ward 1
2021/07/07 08:15	3	Test requests cancelled	Department of Neurology Ward 8
2021/07/07 09:57	3	Partially/fully clotted samples	Neurosurgery Ward 1
2021/07/08 07:49	3	Insufficient specimen volume or improper ratio of blood to anticoagulant	Neurosurgery Ward 6
2021/07/08 07:49	3	Insufficient specimen volume or improper ratio of blood to anticoagulant	Neurosurgery Ward 6
2021/07/08 08:18	3	Insufficient specimen volume or improper ratio of blood to anticoagulant	Department of Neurology Ward 5
2021/07/08 08:18	3	Insufficient specimen volume or improper ratio of blood to anticoagulant	Department of Neurology Ward 5
2021/07/08 09:10	3	Partially/fully clotted samples	Clinical Trial Institution
2021/07/08 13:45	3	Test requests cancelled	Department of Neurology Ward 7
2021/07/09 08:35	3	Incorrect container or tube	Department of Neurology Ward 5
2021/07/09 10:43	3	Test requests cancelled	Neurosurgery Ward 1
2021/07/09 13:26	3	Test requests cancelled	Neurosurgery Ward 3
2021/07/09 14:12	3	Partially/fully clotted samples	Neurosurgery Ward 3
2021/07/09 16:54	3	Partially/fully clotted samples	Emergency Department
2021/07/09 16:54	3	Partially/fully clotted samples	Emergency Department
2021/07/10 07:02	3	Partially/fully clotted samples	Neurosurgery Ward 2
2021/07/10 07:02	3	Partially/fully clotted samples	Neurosurgery Ward 1
2021/07/10 08:43	3	Partially/fully clotted samples	Department of Neurology Ward 7
2021/07/10 14:08	3	Partially/fully clotted samples	Emergency Department
2021/07/11 06:54	3	Partially/fully clotted samples	Neurosurgery Ward 5
2021/07/11 07:48	3	Partially/fully clotted samples	Neurosurgery Ward 5
2021/07/12 12:16	3	Insufficient specimen volume or improper ratio of blood to anticoagulant	Department of traditional Chinese medicine
2021/07/12 15:10	3	Partially/fully clotted samples	Neurosurgery Ward 8
2021/07/13 10:21	3	Partially/fully clotted samples	Clinical Trial Institution
2021/07/13 10:55	3	Partially/fully clotted samples	Neurosurgery Ward 4
2021/07/13 12:43	3	Test requests cancelled	Department of traditional Chinese medicine
2021/07/14 06:47	3	Hemolyzed/lipemic samples	Neurosurgery Ward 9
2021/07/14 08:46	3	Partially/fully clotted samples	Department of Critical Care Medicine
2021/07/14 14:31	3	Improper timing of specimen collection	Neurosurgery Ward 2
2021/07/15 15:15	3	Insufficient specimen volume or improper ratio of blood to anticoagulant	Medical ward
2021/07/16 08:10	3	Partially/fully clotted samples	Neurosurgery Ward 4
2021/07/16 08:55	3	Partially/fully clotted samples	Department of Neurology Ward 2
2021/07/16 08:55	3	Partially/fully clotted samples	Department of Neurology Ward 2
2021/07/17 07:18	3	Partially/fully clotted samples	Neurosurgery Ward 4
2021/07/17 08:07	3	Incorrect container or tube	Department of Neurology Ward 3
2021/07/17 10:13	3	Partially/fully clotted samples	Department of Neurology Ward 1
2021/07/17 10:13	3	Partially/fully clotted samples	Department of Neurology Ward 1
2021/07/17 10:42	3	Partially/fully clotted samples	Outpatient Department
2021/07/19 06:59	3	Partially/fully clotted samples	Neurosurgery Ward 2
2021/07/19 07:11	3	Partially/fully clotted samples	Neurosurgery Ward 2
2021/07/19 07:41	3	Insufficient specimen volume or improper ratio of blood to anticoagulant	Medical ward
2021/07/19 12:05	3	Partially/fully clotted samples	Clinical Trial Institution
2021/07/20 06:52	3	Hemolyzed/lipemic samples	Neurosurgery Ward 2
2021/07/21 06:30	3	Partially/fully clotted samples	Head and neck (nerve) tumor center
2021/07/21 08:44	3	Improper test requests	Department of Critical Care Medicine
2021/07/22 08:17	3	Improper test requests	Department of Neurology Ward 5
2021/07/22 08:32	3	Test requests cancelled	Department of Neurology Ward 7
2021/07/24 08:22	3	Partially/fully clotted samples	Department of Neurology Ward 5
2021/07/24 10:12	3	Spilled specimens	Department of Neurology Ward 2
2021/07/25 08:29	3	Insufficient specimen volume or improper ratio of blood to anticoagulant	Head and neck (nerve) tumor center
2021/07/25 23:10	3	Partially/fully clotted samples	Emergency Department
2021/07/25 23:10	3	Partially/fully clotted samples	Emergency Department
2021/07/25 23:57	3	Partially/fully clotted samples	Emergency Department
2021/07/25 23:57	3	Partially/fully clotted samples	Emergency Department
2021/07/27 07:56	3	Test requests cancelled	Department of Neurology Ward 5
2021/07/27 08:42	3	Request without specimen/duplicate specimens	Department of Neurology Ward 1
2021/07/27 09:31	3	Partially/fully clotted samples	Neurosurgery Ward 2
2021/07/28 07:08	3	Hemolyzed/lipemic samples	Neurosurgery Ward 2
2021/07/28 09:16	3	Insufficient specimen volume or improper ratio of blood to anticoagulant	Department of Neurology Ward 2
2021/07/28 17:50	3	Test requests cancelled	Neurosurgery Ward 3
2021/07/29 09:21	3	Partially/fully clotted samples	Department of traditional Chinese medicine
2021/07/29 09:23	3	Partially/fully clotted samples	Medical ward
2021/07/30 06:19	3	Partially/fully clotted samples	Neurosurgery Ward 1
2021/07/30 06:19	3	Hemolyzed/lipemic samples	Neurosurgery Ward 6
2021/07/31 11:33	3	Partially/fully clotted samples	Department of Critical Care Medicine
2021/08/01 13:15	3	Partially/fully clotted samples	Emergency Department
2021/08/02 06:50	3	Partially/fully clotted samples	Neurosurgery Ward 5
2021/08/02 07:56	3	Insufficient specimen volume or improper ratio of blood to anticoagulant	Department of Neurology Ward 1
2021/08/02 08:14	3	Hemolyzed/lipemic samples	Neurosurgery Ward 2
2021/08/02 10:27	3	Partially/fully clotted samples	Department of traditional Chinese medicine
2021/08/02 13:18	3	Test requests cancelled	Department of Neurology Ward 5
2021/08/04 06:14	3	Partially/fully clotted samples	Neurosurgery Ward 5
2021/08/05 08:44	3	Partially/fully clotted samples	Department of Neurology Ward 2
2021/08/05 09:11	3	Test requests cancelled	Outpatient Department
2021/08/05 10:27	3	Test requests cancelled	Outpatient Department
2021/08/06 08:03	3	Partially/fully clotted samples	Department of Neurology Ward 5
2021/08/06 08:07	3	Request without specimen/duplicate specimens	Head and neck (nerve) tumor center
2021/08/07 08:17	3	Partially/fully clotted samples	Department of Neurology Ward 1
2021/08/07 10:23	3	Hemolyzed/lipemic samples	Neurosurgery Ward 1
2021/08/07 11:58	3	Contaminated by intravenous infusion	Neurosurgery Ward 1
2021/08/08 07:38	3	Partially/fully clotted samples	Department of Critical Care Medicine
2021/08/09 11:31	3	Partially/fully clotted samples	Emergency Department
2021/08/09 11:31	3	Partially/fully clotted samples	Emergency Department
2021/08/10 11:31	3	Contaminated by intravenous infusion	Department of traditional Chinese medicine
2021/08/10 11:31	3	Contaminated by intravenous infusion	Department of traditional Chinese medicine
2021/08/10 11:31	3	Contaminated by intravenous infusion	Department of traditional Chinese medicine
2021/08/10 17:11	3	Partially/fully clotted samples	Emergency Department
2021/08/11 09:42	3	Partially/fully clotted samples	Stereotactic Radiosurgery
2021/08/11 10:30	3	Partially/fully clotted samples	Neurosurgery Ward 5
2021/08/12 06:23	3	Partially/fully clotted samples	Neurosurgery Ward 1
2021/08/12 10:04	3	Improper test requests	Department of Neurology Ward 4
2021/08/13 08:40	3	Improper test requests	Department of Neurology Ward 9
2021/08/16 08:33	3	Hemolyzed/lipemic samples	Neurosurgery Ward 2
2021/08/16 08:33	3	Hemolyzed/lipemic samples	Neurosurgery Ward 2
2021/08/16 08:33	3	Hemolyzed/lipemic samples	Neurosurgery Ward 2
2021/08/16 08:33	3	Hemolyzed/lipemic samples	Neurosurgery Ward 2
2021/08/16 08:36	3	Hemolyzed/lipemic samples	Department of Neurology Ward 1
2021/08/17 06:44	3	Partially/fully clotted samples	Neurosurgery Ward 5
2021/08/17 07:30	3	Hemolyzed/lipemic samples	Emergency Department
2021/08/17 07:30	3	Hemolyzed/lipemic samples	Emergency Department
2021/08/17 09:37	3	Spilled specimens	Department of Neurology Ward 9
2021/08/17 18:14	3	Partially/fully clotted samples	Neurosurgery Ward 6
2021/08/17 18:14	3	Partially/fully clotted samples	Neurosurgery Ward 6
2021/08/18 07:08	3	Partially/fully clotted samples	Neurosurgery Ward 5
2021/08/18 07:08	3	Partially/fully clotted samples	Neurosurgery Ward 5
2021/08/18 07:18	3	Partially/fully clotted samples	Neurosurgery Ward 1
2021/08/18 14:01	3	Test requests cancelled	Physical Examination
2021/08/19 08:09	3	Insufficient specimen volume or improper ratio of blood to anticoagulant	Department of Neurology Ward 4
2021/08/19 13:13	3	Partially/fully clotted samples	Neurosurgery Ward 9
2021/08/21 06:57	3	Partially/fully clotted samples	Neurosurgery Ward 1
2021/08/21 06:58	3	Partially/fully clotted samples	Neurosurgery Ward 9
2021/08/22 12:35	3	Partially/fully clotted samples	Department of Neurology Ward 9
2021/08/22 12:35	3	Partially/fully clotted samples	Department of Neurology Ward 9
2021/08/23 08:29	3	Partially/fully clotted samples	Department of Neurology Ward 4
2021/08/23 08:51	3	Partially/fully clotted samples	Department of Neurology Ward 7
2021/08/23 14:24	3	Partially/fully clotted samples	Neurosurgery Ward 4
2021/08/24 06:00	3	Partially/fully clotted samples	Neurosurgery Ward 4
2021/08/24 09:36	3	Partially/fully clotted samples	Department of Neurology Ward 4
2021/08/24 12:12	3	Partially/fully clotted samples	Department of traditional Chinese medicine
2021/08/25 08:51	3	Partially/fully clotted samples	Department of Neurology Ward 2
2021/08/25 08:51	3	Partially/fully clotted samples	Department of Neurology Ward 2
2021/08/26 08:29	3	Partially/fully clotted samples	Department of Neurology Ward 4
2021/08/26 08:56	3	Test requests cancelled	Department of Neurology Ward 9
2021/08/26 08:57	3	Partially/fully clotted samples	Department of Critical Care Medicine
2021/08/27 06:49	3	Partially/fully clotted samples	Neurosurgery Ward 8
2021/08/27 06:50	3	Partially/fully clotted samples	Neurosurgery Ward 9
2021/08/27 06:51	3	Partially/fully clotted samples	Neurosurgery Ward 2
2021/08/27 09:02	3	Improper test requests	Department of Neurology Ward 2
2021/08/30 08:53	3	Partially/fully clotted samples	Department of Critical Care Medicine
2021/08/30 09:03	3	Partially/fully clotted samples	Department of Critical Care Medicine
2021/08/30 11:23	3	Partially/fully clotted samples	Department of Neurology Ward 1
2021/08/31 13:26	3	Request without specimen/duplicate specimens	Neurosurgery Ward 5
2021/09/01 02:27	3	Partially/fully clotted samples	Neurosurgery Ward 1
2021/09/01 07:23	3	Partially/fully clotted samples	Neurosurgery Ward 10
2021/09/01 07:44	3	Partially/fully clotted samples	Neurosurgery Ward 4
2021/09/01 08:21	3	Partially/fully clotted samples	Department of Neurology Ward 2
2021/09/01 08:34	3	Partially/fully clotted samples	Neurosurgery Ward 4
2021/09/01 08:40	3	Partially/fully clotted samples	Department of Critical Care Medicine
2021/09/01 10:01	3	Partially/fully clotted samples	Emergency Department
2021/09/01 10:01	3	Partially/fully clotted samples	Emergency Department
2021/09/02 08:40	3	Partially/fully clotted samples	Neurosurgery Ward 2
2021/09/02 09:11	3	Partially/fully clotted samples	Neurosurgery Ward 2
2021/09/02 17:30	3	Partially/fully clotted samples	Department of Neurology Ward 3
2021/09/02 19:24	3	Partially/fully clotted samples	Department of Critical Care Medicine
2021/09/02 20:40	3	Partially/fully clotted samples	Department of Critical Care Medicine
2021/09/03 11:12	3	Partially/fully clotted samples	Stereotactic Radiosurgery
2021/09/04 08:20	3	Partially/fully clotted samples	Medical ward
2021/09/04 23:08	3	Hemolyzed/lipemic samples	Emergency Department
2021/09/04 23:08	3	Hemolyzed/lipemic samples	Emergency Department
2021/09/05 02:16	3	Hemolyzed/lipemic samples	Emergency Department
2021/09/05 02:16	3	Hemolyzed/lipemic samples	Emergency Department
2021/09/05 08:32	3	Hemolyzed/lipemic samples	Neurosurgery Ward 6
2021/09/06 06:43	3	Partially/fully clotted samples	Neurosurgery Ward 1
2021/09/06 17:29	3	Partially/fully clotted samples	Department of Neurology Ward 7
2021/09/07 10:50	3	Partially/fully clotted samples	Neurosurgery Ward 6
2021/09/08 08:38	3	Request without specimen/duplicate specimens	Department of Neurology Ward 2
2021/09/08 09:24	3	Partially/fully clotted samples	Department of traditional Chinese medicine
2021/09/08 09:27	3	Partially/fully clotted samples	Department of traditional Chinese medicine
2021/09/08 09:37	3	Partially/fully clotted samples	Department of traditional Chinese medicine
2021/09/08 09:38	3	Test requests cancelled	Emergency Department
2021/09/08 09:38	3	Test requests cancelled	Emergency Department
2021/09/08 11:46	3	Partially/fully clotted samples	Department of Neurology Ward 2
2021/09/08 11:46	3	Partially/fully clotted samples	Department of Neurology Ward 2
2021/09/09 08:54	3	Partially/fully clotted samples	Neurosurgery Ward 6
2021/09/09 11:28	3	Partially/fully clotted samples	Medical ward
2021/09/10 10:09	3	Request without specimen/duplicate specimens	Department of Neurology Ward 6
2021/09/11 07:25	3	Partially/fully clotted samples	Neurosurgery Ward 6
2021/09/12 19:59	3	Partially/fully clotted samples	Neurosurgery Ward 2
2021/09/13 14:05	3	Partially/fully clotted samples	Department of Neurology Ward 7
2021/09/13 14:05	3	Partially/fully clotted samples	Department of Neurology Ward 7
2021/09/13 14:41	3	Partially/fully clotted samples	Department of Neurology Ward 1
2021/09/14 06:32	3	Partially/fully clotted samples	Head and neck (nerve) tumor center
2021/09/14 08:06	3	Partially/fully clotted samples	Neurosurgery Ward 2
2021/09/14 08:06	3	Partially/fully clotted samples	Neurosurgery Ward 2
2021/09/14 08:40	3	Partially/fully clotted samples	Head and neck (nerve) tumor center
2021/09/14 08:50	3	Partially/fully clotted samples	Head and neck (nerve) tumor center
2021/09/15 08:46	3	Partially/fully clotted samples	Department of Critical Care Medicine
2021/09/15 09:01	3	Partially/fully clotted samples	Department of Neurology Ward 9
2021/09/16 08:46	3	Partially/fully clotted samples	Head and neck (nerve) tumor center
2021/09/16 09:04	3	Partially/fully clotted samples	Department of Neurology Ward 4
2021/09/17 07:44	3	Partially/fully clotted samples	Neurosurgery Ward 2
2021/09/17 08:12	3	Partially/fully clotted samples	Department of Critical Care Medicine
2021/09/17 08:12	3	Partially/fully clotted samples	Department of Critical Care Medicine
2021/09/17 08:46	3	Partially/fully clotted samples	Neurosurgery Ward 2
2021/09/17 08:51	3	Partially/fully clotted samples	Department of Critical Care Medicine
2021/09/18 07:45	3	Improper test requests	Department of Neurology Ward 8
2021/09/19 11:23	3	Partially/fully clotted samples	Neurosurgery Ward 9
2021/09/20 08:36	3	Partially/fully clotted samples	Department of Neurology Ward 4
2021/09/20 08:36	3	Partially/fully clotted samples	Department of Neurology Ward 4
2021/09/20 08:54	3	Partially/fully clotted samples	Medical ward
2021/09/20 10:21	3	Insufficient specimen volume or improper ratio of blood to anticoagulant	Department of Neurology Ward 4
2021/09/21 02:05	3	Partially/fully clotted samples	Neurosurgery Ward 1
2021/09/21 18:31	3	Test requests cancelled	Department of Neurology Ward 5
2021/09/21 18:52	3	Test requests cancelled	Department of Neurology Ward 5
2021/09/22 07:00	3	Partially/fully clotted samples	Neurosurgery Ward 7
2021/09/23 00:08	3	Partially/fully clotted samples	Emergency Department
2021/09/23 06:44	3	Partially/fully clotted samples	Neurosurgery Ward 9
2021/09/25 08:34	3	Insufficient specimen volume or improper ratio of blood to anticoagulant	Department of eye, otolaryngology, head and neck surgery
2021/09/26 06:41	3	Partially/fully clotted samples	Neurosurgery Ward 5
2021/09/26 08:31	3	Insufficient specimen volume or improper ratio of blood to anticoagulant	Neurosurgery Ward 8
2021/09/27 07:18	3	Hemolyzed/lipemic samples	Neurosurgery Ward 1
2021/09/28 06:26	3	Partially/fully clotted samples	Neurosurgery Ward 9
2021/09/28 08:11	3	Improper test requests	Department of Neurology Ward 5
2021/09/28 09:26	3	Partially/fully clotted samples	Head and neck (nerve) tumor center
2021/09/29 07:16	3	Hemolyzed/lipemic samples	Neurosurgery Ward 4
2021/09/29 07:28	3	Improper test requests	Department of Neurology Ward 9
2021/09/30 21:35	3	Partially/fully clotted samples	Emergency Department
2021/10/01 07:44	4	Partially/fully clotted samples	Neurosurgery Ward 8
2021/10/01 21:11	4	Partially/fully clotted samples	Emergency Department
2021/10/01 21:12	4	Partially/fully clotted samples	Emergency Department
2021/10/02 06:21	4	Partially/fully clotted samples	Neurosurgery Ward 8
2021/10/03 06:24	4	Test requests cancelled	Neurosurgery Ward 1
2021/10/03 07:14	4	Test requests cancelled	Department of Neurology Ward 1
2021/10/03 10:19	4	Improper test requests	Neurosurgery Ward 5
2021/10/05 04:00	4	Partially/fully clotted samples	Emergency Department
2021/10/05 08:07	4	Insufficient specimen volume or improper ratio of blood to anticoagulant	Neurosurgery Ward 8
2021/10/05 08:07	4	Partially/fully clotted samples	Neurosurgery Ward 8
2021/10/06 11:44	4	Hemolyzed/lipemic samples	Neurosurgery Ward 2
2021/10/07 08:23	4	Improper test requests	Department of Neurology Ward 4
2021/10/08 14:02	4	Partially/fully clotted samples	Department of Neurology Ward 3
2021/10/08 17:25	4	Partially/fully clotted samples	Department of Neurology Ward 3
2021/10/09 08:19	4	Incorrect container or tube	Head and neck (nerve) tumor center
2021/10/10 08:13	4	Spilled specimens	Department of Neurology Ward 4
2021/10/11 09:56	4	Partially/fully clotted samples	Department of Neurology Ward 7
2021/10/11 10:33	4	Partially/fully clotted samples	Department of Neurology Ward 2
2021/10/12 08:15	4	Partially/fully clotted samples	Department of eye, otolaryngology, head and neck surgery
2021/10/12 08:49	4	Partially/fully clotted samples	Neurosurgery Ward 2
2021/10/12 08:50	4	Partially/fully clotted samples	Neurosurgery Ward 2
2021/10/12 11:45	4	Partially/fully clotted samples	Emergency Department
2021/10/12 14:22	4	Partially/fully clotted samples	Emergency Department
2021/10/12 14:22	4	Partially/fully clotted samples	Emergency Department
2021/10/12 22:44	4	Partially/fully clotted samples	Emergency Department
2021/10/13 10:51	4	Partially/fully clotted samples	Emergency Department
2021/10/14 11:33	4	Partially/fully clotted samples	Department of Neurology Ward 9
2021/10/14 11:35	4	Partially/fully clotted samples	Department of Neurology Ward 9
2021/10/14 14:26	4	Partially/fully clotted samples	Department of Neurology Ward 9
2021/10/14 16:20	4	Insufficient specimen volume or improper ratio of blood to anticoagulant	Department of Neurology Ward 9
2021/10/15 07:22	4	Partially/fully clotted samples	Neurosurgery Ward 1
2021/10/15 08:25	4	Insufficient specimen volume or improper ratio of blood to anticoagulant	Neurosurgery Ward 2
2021/10/15 08:25	4	Partially/fully clotted samples	Neurosurgery Ward 2
2021/10/15 08:59	4	Partially/fully clotted samples	Neurosurgery Ward 8
2021/10/15 10:10	4	Request without specimen/duplicate specimens	Neurosurgery Ward 9
2021/10/15 10:39	4	Partially/fully clotted samples	Head and neck (nerve) tumor center
2021/10/16 08:32	4	Partially/fully clotted samples	Department of Critical Care Medicine
2021/10/16 09:01	4	Test requests cancelled	Department of Neurology Ward 2
2021/10/16 10:40	4	Test requests cancelled	Department of Neurology Ward 4
2021/10/17 22:36	4	Partially/fully clotted samples	Emergency Department
2021/10/17 22:36	4	Partially/fully clotted samples	Emergency Department
2021/10/18 06:26	4	Partially/fully clotted samples	Neurosurgery Ward 1
2021/10/18 08:21	4	Test requests cancelled	Head and neck (nerve) tumor center
2021/10/18 10:16	4	Contaminated by intravenous infusion	Neurosurgery Ward 3
2021/10/19 09:05	4	Partially/fully clotted samples	Neurosurgery Ward 6
2021/10/19 12:35	4	Partially/fully clotted samples	Department of Neurology Ward 7
2021/10/19 12:50	4	Partially/fully clotted samples	Department of Neurology Ward 7
2021/10/20 11:39	4	Partially/fully clotted samples	Emergency Department
2021/10/20 11:39	4	Partially/fully clotted samples	Emergency Department
2021/10/20 15:49	4	Hemolyzed/lipemic samples	Neurosurgery Ward 8
2021/10/22 12:16	4	Partially/fully clotted samples	Emergency Department
2021/10/23 06:38	4	Partially/fully clotted samples	Neurosurgery Ward 9
2021/10/23 08:27	4	Draw the wrong patient	Department of Neurology Ward 5
2021/10/23 12:45	4	Request without specimen/duplicate specimens	Department of Neurology Ward 2
2021/10/24 13:15	4	Partially/fully clotted samples	Emergency Department
2021/10/24 13:15	4	Partially/fully clotted samples	Emergency Department
2021/10/25 09:03	4	Partially/fully clotted samples	Department of eye, otolaryngology, head and neck surgery
2021/10/25 09:06	4	Partially/fully clotted samples	Department of Neurology Ward 4
2021/10/26 09:24	4	Partially/fully clotted samples	Department of Neurology Ward 4
2021/10/28 09:07	4	Partially/fully clotted samples	Department of Neurology Ward 9
2021/10/28 09:49	4	Partially/fully clotted samples	Department of Neurology Ward 2
2021/10/28 11:29	4	Partially/fully clotted samples	Neurosurgery Ward 5
2021/10/29 06:57	4	Request without specimen/duplicate specimens	Neurosurgery Ward 9
2021/10/29 09:27	4	Partially/fully clotted samples	Neurosurgery Ward 4
2021/10/30 08:51	4	Partially/fully clotted samples	Neurosurgery Ward 2
2021/10/30 18:36	4	Test requests cancelled	Emergency Department
2021/11/02 08:19	4	Partially/fully clotted samples	Department of Critical Care Medicine
2021/11/03 08:47	4	Partially/fully clotted samples	Department of Neurology Ward 7
2021/11/03 09:04	4	Partially/fully clotted samples	Neurosurgery Ward 10
2021/11/03 17:47	4	Improper test requests	Department of Neurology Ward 7
2021/11/04 07:00	4	Test requests cancelled	Department of Neurology Ward 7
2021/11/04 09:30	4	Partially/fully clotted samples	Neurosurgery Ward 6
2021/11/08 09:21	4	Insufficient specimen volume or improper ratio of blood to anticoagulant	Department of eye, otolaryngology, head and neck surgery
2021/11/08 12:21	4	Partially/fully clotted samples	Department of Neurology Ward 1
2021/11/09 12:53	4	Partially/fully clotted samples	Medical ward
2021/11/09 19:13	4	Partially/fully clotted samples	Emergency Department
2021/11/09 19:13	4	Partially/fully clotted samples	Emergency Department
2021/11/12 08:27	4	Partially/fully clotted samples	Department of Critical Care Medicine
2021/11/12 08:51	4	Partially/fully clotted samples	Department of Critical Care Medicine
2021/11/12 19:59	4	Improper timing of specimen collection	Neurosurgery Ward 8
2021/11/13 15:26	4	Incorrect container or tube	Department of Critical Care Medicine
2021/11/14 12:05	4	Partially/fully clotted samples	Emergency Department
2021/11/14 15:38	4	Partially/fully clotted samples	Department of Critical Care Medicine
2021/11/15 16:37	4	Partially/fully clotted samples	Neurosurgery Ward 9
2021/11/17 08:50	4	Request without specimen/duplicate specimens	Department of Neurology Ward 4
2021/11/17 08:55	4	Partially/fully clotted samples	Department of Neurology Ward 7
2021/11/17 09:02	4	Partially/fully clotted samples	Neurosurgery Ward 2
2021/11/18 09:08	4	Partially/fully clotted samples	Neurosurgery Ward 10
2021/11/19 23:12	4	Test requests cancelled	Department of Neurology Ward 8
2021/11/20 06:27	4	Partially/fully clotted samples	Neurosurgery Ward 5
2021/11/22 08:29	4	Partially/fully clotted samples	Neurosurgery Ward 8
2021/11/23 08:18	4	Partially/fully clotted samples	Department of Neurology Ward 8
2021/11/23 08:18	4	Partially/fully clotted samples	Department of Neurology Ward 8
2021/11/24 14:00	4	Partially/fully clotted samples	Department of eye, otolaryngology, head and neck surgery
2021/11/24 15:15	4	Insufficient specimen volume or improper ratio of blood to anticoagulant	Department of Neurology Ward 7
2021/11/25 08:43	4	Insufficient specimen volume or improper ratio of blood to anticoagulant	Neurosurgery Ward 2
2021/11/26 00:57	4	Partially/fully clotted samples	Neurosurgery Ward 5
2021/11/26 00:57	4	Partially/fully clotted samples	Neurosurgery Ward 5
2021/11/26 08:48	4	Partially/fully clotted samples	Department of Critical Care Medicine
2021/11/26 15:19	4	Partially/fully clotted samples	Emergency Department
2021/11/29 15:17	4	Improper test requests	Head and neck (nerve) tumor center
2021/12/02 08:21	4	Incorrect container or tube	Neurosurgery Ward 5
2021/12/02 09:55	4	Request without specimen/duplicate specimens	Neurosurgery Ward 6
2021/12/02 09:56	4	Request without specimen/duplicate specimens	Neurosurgery Ward 6
2021/12/02 12:51	4	Request without specimen/duplicate specimens	Neurosurgery Ward 11
2021/12/03 08:56	4	Partially/fully clotted samples	Department of Critical Care Medicine
2021/12/03 10:24	4	Partially/fully clotted samples	Outpatient Department
2021/12/04 07:08	4	Partially/fully clotted samples	Neurosurgery Ward 6
2021/12/04 07:24	4	Partially/fully clotted samples	Department of Critical Care Medicine
2021/12/05 08:11	4	Improper timing of specimen collection	Department of Neurology Ward 6
2021/12/06 08:45	4	Improper test requests	Neurosurgery Ward 11
2021/12/06 09:08	4	Draw the wrong patient	Department of Neurology Ward 9
2021/12/06 10:26	4	Partially/fully clotted samples	Emergency Department
2021/12/07 08:24	4	Insufficient specimen volume or improper ratio of blood to anticoagulant	Medical ward
2021/12/08 08:14	4	Insufficient specimen volume or improper ratio of blood to anticoagulant	Neurosurgery Ward 11
2021/12/08 14:57	4	Partially/fully clotted samples	Neurosurgery Ward 9
2021/12/09 06:50	4	Partially/fully clotted samples	Neurosurgery Ward 9
2021/12/10 06:41	4	Partially/fully clotted samples	Neurosurgery Ward 2
2021/12/10 06:41	4	Partially/fully clotted samples	Neurosurgery Ward 1
2021/12/10 06:41	4	Partially/fully clotted samples	Neurosurgery Ward 1
2021/12/10 07:23	4	Partially/fully clotted samples	Neurosurgery Ward 1
2021/12/11 06:54	4	Hemolyzed/lipemic samples	Neurosurgery Ward 1
2021/12/11 12:47	4	Partially/fully clotted samples	Outpatient Department
2021/12/11 13:50	4	Incorrect container or tube	Department of Critical Care Medicine
2021/12/12 13:10	4	Partially/fully clotted samples	Neurosurgery Ward 2
2021/12/14 07:18	4	Partially/fully clotted samples	Department of Neurology Ward 8
2021/12/14 07:21	4	Partially/fully clotted samples	Neurosurgery Ward 1
2021/12/14 07:21	4	Partially/fully clotted samples	Neurosurgery Ward 1
2021/12/14 07:28	4	Partially/fully clotted samples	Neurosurgery Ward 1
2021/12/14 07:28	4	Partially/fully clotted samples	Neurosurgery Ward 1
2021/12/14 08:13	4	Insufficient specimen volume or improper ratio of blood to anticoagulant	Neurosurgery Ward 10
2021/12/15 08:31	4	Partially/fully clotted samples	Neurosurgery Ward 3
2021/12/15 15:25	4	Partially/fully clotted samples	Emergency Department
2021/12/16 07:21	4	Partially/fully clotted samples	Neurosurgery Ward 5
2021/12/16 08:43	4	Partially/fully clotted samples	Department of Critical Care Medicine
2021/12/16 14:44	4	Test requests cancelled	Head and neck (nerve) tumor center
2021/12/16 16:09	4	Partially/fully clotted samples	Department of Neurology Ward 4
2021/12/17 07:26	4	Partially/fully clotted samples	Neurosurgery Ward 1
2021/12/17 07:30	4	Test requests cancelled	Neurosurgery Ward 3
2021/12/17 07:36	4	Partially/fully clotted samples	Neurosurgery Ward 1
2021/12/18 20:52	4	Partially/fully clotted samples	Department of Critical Care Medicine
2021/12/18 20:52	4	Partially/fully clotted samples	Department of Critical Care Medicine
2021/12/20 04:33	4	Partially/fully clotted samples	Neurosurgery Ward 2
2021/12/20 04:33	4	Partially/fully clotted samples	Neurosurgery Ward 2
2021/12/20 07:57	4	Insufficient specimen volume or improper ratio of blood to anticoagulant	Neurosurgery Ward 5
2021/12/20 12:40	4	Insufficient specimen volume or improper ratio of blood to anticoagulant	Department of Neurology Ward 7
2021/12/23 09:55	4	Partially/fully clotted samples	Neurosurgery Ward 4
2021/12/25 09:16	4	Partially/fully clotted samples	Head and neck (nerve) tumor center
2021/12/25 09:26	4	Improper timing of specimen collection	Department of Critical Care Medicine
2021/12/26 15:45	4	Partially/fully clotted samples	Emergency Department
2021/12/27 07:17	4	Partially/fully clotted samples	Neurosurgery Ward 11
2021/12/27 09:32	4	Partially/fully clotted samples	Department of Critical Care Medicine
2021/12/28 09:50	4	Partially/fully clotted samples	Department of traditional Chinese medicine
2021/12/29 06:35	4	Partially/fully clotted samples	Emergency Department
2021/12/29 06:35	4	Partially/fully clotted samples	Emergency Department
2021/12/29 08:59	4	Partially/fully clotted samples	Neurosurgery Ward 3
2021/12/29 12:03	4	Insufficient specimen volume or improper ratio of blood to anticoagulant	Neurosurgery Ward 6
2021/12/29 19:17	4	Partially/fully clotted samples	Department of Critical Care Medicine
2021/12/29 19:17	4	Partially/fully clotted samples	Department of Critical Care Medicine
2021/12/30 09:17	4	Partially/fully clotted samples	Department of Neurology Ward 5
2021/12/30 09:19	4	Partially/fully clotted samples	Department of Neurology Ward 4
2021/12/30 09:23	4	Partially/fully clotted samples	Neurosurgery Ward 3
2021/12/30 09:23	4	Partially/fully clotted samples	Department of Critical Care Medicine
2021/12/30 09:23	4	Partially/fully clotted samples	Department of Critical Care Medicine
2021/12/30 09:23	4	Partially/fully clotted samples	Department of Critical Care Medicine
2021/12/31 08:38	4	Partially/fully clotted samples	Emergency Department
2021/12/31 11:44	4	Hemolyzed/lipemic samples	Department of Critical Care Medicine
2022/01/01 09:52	1	Partially/fully clotted samples	Neurosurgery Ward 8
2022/01/02 08:06	1	Improper test requests	Head and neck (nerve) tumor center
2022/01/03 06:30	1	Partially/fully clotted samples	Neurosurgery Ward 1
2022/01/03 08:30	1	Partially/fully clotted samples	Department of Neurology Ward 1
2022/01/03 08:43	1	Insufficient specimen volume or improper ratio of blood to anticoagulant	Department of Neurology Ward 8
2022/01/04 09:22	1	Partially/fully clotted samples	Medical ward
2022/01/05 09:10	1	Test requests cancelled	Neurosurgery Ward 8
2022/01/08 15:48	1	Partially/fully clotted samples	Department of Neurology Ward 7
2022/01/08 18:05	1	Partially/fully clotted samples	Department of Neurology Ward 7
2022/01/08 22:27	1	Partially/fully clotted samples	Emergency Department
2022/01/08 22:27	1	Partially/fully clotted samples	Emergency Department
2022/01/09 07:01	1	Hemolyzed/lipemic samples	Neurosurgery Ward 5
2022/01/09 07:12	1	Contaminated by intravenous infusion	Neurosurgery Ward 2
2022/01/09 07:12	1	Contaminated by intravenous infusion	Neurosurgery Ward 2
2022/01/09 07:12	1	Contaminated by intravenous infusion	Neurosurgery Ward 2
2022/01/09 07:27	1	Contaminated by intravenous infusion	Neurosurgery Ward 2
2022/01/09 07:27	1	Contaminated by intravenous infusion	Neurosurgery Ward 2
2022/01/11 07:27	1	Partially/fully clotted samples	Neurosurgery Ward 1
2022/01/12 02:23	1	Partially/fully clotted samples	Neurosurgery Ward 5
2022/01/14 09:44	1	Request without specimen/duplicate specimens	Outpatient Department
2022/01/16 05:51	1	Partially/fully clotted samples	Neurosurgery Ward 11
2022/01/16 05:52	1	Partially/fully clotted samples	Neurosurgery Ward 11
2022/01/18 06:39	1	Partially/fully clotted samples	Neurosurgery Ward 9
2022/01/19 17:35	1	Partially/fully clotted samples	Neurosurgery Ward 11
2022/01/19 17:35	1	Partially/fully clotted samples	Neurosurgery Ward 11
2022/01/20 07:48	1	Partially/fully clotted samples	Emergency Department
2022/01/20 07:52	1	Partially/fully clotted samples	Emergency Department
2022/01/21 07:17	1	Request without specimen/duplicate specimens	Emergency Department
2022/01/21 07:18	1	Test requests cancelled	Emergency Department
2022/01/22 11:11	1	Test requests cancelled	Neurosurgery Ward 11
2022/01/22 11:47	1	Request without specimen/duplicate specimens	Neurosurgery Ward 11
2022/01/24 06:04	1	Partially/fully clotted samples	Neurosurgery Ward 3
2022/01/24 06:32	1	Partially/fully clotted samples	Head and neck (nerve) tumor center
2022/01/25 07:27	1	Partially/fully clotted samples	Neurosurgery Ward 8
2022/01/26 13:30	1	Improper test requests	Department of Neurology Ward 3
2022/01/27 21:26	1	Request without specimen/duplicate specimens	Outpatient Department
2022/01/28 08:52	1	Partially/fully clotted samples	Neurosurgery Ward 7
2022/01/28 08:53	1	Partially/fully clotted samples	Department of Neurology Ward 9
2022/01/28 08:54	1	Partially/fully clotted samples	Department of traditional Chinese medicine
2022/01/28 08:58	1	Partially/fully clotted samples	Department of Neurology Ward 6
2022/01/28 11:54	1	Partially/fully clotted samples	Department of Neurology Ward 2
2022/01/29 06:42	1	Partially/fully clotted samples	Neurosurgery Ward 1
2022/01/29 13:08	1	Partially/fully clotted samples	Department of Neurology Ward 7
2022/02/02 06:49	1	Partially/fully clotted samples	Head and neck (nerve) tumor center
2022/02/03 08:16	1	Partially/fully clotted samples	Department of Neurology Ward 7
2022/02/03 08:16	1	Partially/fully clotted samples	Department of Neurology Ward 7
2022/02/03 08:38	1	Partially/fully clotted samples	Neurosurgery Ward 6
2022/02/07 08:36	1	Partially/fully clotted samples	Department of Neurology Ward 2
2022/02/08 08:06	1	Request without specimen/duplicate specimens	Department of Neurology Ward 7
2022/02/08 08:33	1	Partially/fully clotted samples	Department of Critical Care Medicine
2022/02/09 07:47	1	Partially/fully clotted samples	Department of Neurology Ward 9
2022/02/09 16:25	1	Partially/fully clotted samples	Neurosurgery Ward 9
2022/02/09 16:25	1	Hemolyzed/lipemic samples	Neurosurgery Ward 9
2022/02/09 22:22	1	Partially/fully clotted samples	Department of eye, otolaryngology, head and neck surgery
2022/02/09 22:24	1	Partially/fully clotted samples	Department of eye, otolaryngology, head and neck surgery
2022/02/12 09:46	1	Partially/fully clotted samples	Department of Neurology Ward 3
2022/02/15 09:19	1	Partially/fully clotted samples	Emergency Department
2022/02/15 09:39	1	Partially/fully clotted samples	Neurosurgery Ward 11
2022/02/15 15:55	1	Partially/fully clotted samples	Neurosurgery Ward 10
2022/02/17 08:27	1	Partially/fully clotted samples	Department of Neurology Ward 9
2022/02/17 08:35	1	Insufficient specimen volume or improper ratio of blood to anticoagulant	Department of Neurology Ward 2
2022/02/18 06:40	1	Partially/fully clotted samples	Neurosurgery Ward 2
2022/02/18 06:40	1	Partially/fully clotted samples	Neurosurgery Ward 9
2022/02/18 08:17	1	Partially/fully clotted samples	Department of Neurology Ward 3
2022/02/18 09:30	1	Partially/fully clotted samples	Department of Neurology Ward 2
2022/02/19 08:46	1	Partially/fully clotted samples	Department of Critical Care Medicine
2022/02/19 08:46	1	Partially/fully clotted samples	Department of Critical Care Medicine
2022/02/20 08:33	1	Partially/fully clotted samples	Neurosurgery Ward 4
2022/02/22 06:59	1	Partially/fully clotted samples	Head and neck (nerve) tumor center
2022/02/23 14:29	1	Partially/fully clotted samples	Emergency Department
2022/02/24 16:55	1	Partially/fully clotted samples	Neurosurgery Ward 1
2022/02/25 10:02	1	Partially/fully clotted samples	Neurosurgery Ward 11
2022/02/25 22:14	1	Partially/fully clotted samples	Emergency Department
2022/02/26 08:18	1	Partially/fully clotted samples	Department of Neurology Ward 9
2022/02/28 08:20	1	Partially/fully clotted samples	Department of Neurology Ward 4
2022/02/28 08:57	1	Draw the wrong patient	Department of Neurology Ward 1
2022/02/28 11:26	1	Insufficient specimen volume or improper ratio of blood to anticoagulant	Department of Neurology Ward 7
2022/02/28 12:19	1	Insufficient specimen volume or improper ratio of blood to anticoagulant	Neurosurgery Ward 1
2022/02/28 16:33	1	Partially/fully clotted samples	Emergency Department
2022/02/28 16:35	1	Partially/fully clotted samples	Emergency Department
2022/02/28 16:47	1	Partially/fully clotted samples	Neurosurgery Ward 2
2022/03/01 09:12	1	Partially/fully clotted samples	Neurosurgery Ward 2
2022/03/01 09:17	1	Partially/fully clotted samples	Department of Neurology Ward 9
2022/03/02 07:52	1	Partially/fully clotted samples	Department of Neurology Ward 9
2022/03/02 09:22	1	Partially/fully clotted samples	Department of Neurology Ward 7
2022/03/03 07:02	1	Partially/fully clotted samples	Neurosurgery Ward 2
2022/03/04 08:40	1	Partially/fully clotted samples	Department of Critical Care Medicine
2022/03/05 06:43	1	Hemolyzed/lipemic samples	Neurosurgery Ward 2
2022/03/05 06:54	1	Partially/fully clotted samples	Neurosurgery Ward 4
2022/03/05 07:57	1	Incorrect container or tube	Neurosurgery Ward 11
2022/03/05 11:09	1	Hemolyzed/lipemic samples	Neurosurgery Ward 2
2022/03/05 15:42	1	Contaminated by intravenous infusion	Department of Neurology Ward 7
2022/03/05 15:44	1	Contaminated by intravenous infusion	Department of Neurology Ward 7
2022/03/05 15:44	1	Contaminated by intravenous infusion	Department of Neurology Ward 7
2022/03/05 15:44	1	Contaminated by intravenous infusion	Department of Neurology Ward 7
2022/03/05 19:42	1	Partially/fully clotted samples	Emergency Department
2022/03/05 19:42	1	Partially/fully clotted samples	Emergency Department
2022/03/06 05:34	1	Partially/fully clotted samples	Emergency Department
2022/03/06 05:34	1	Partially/fully clotted samples	Emergency Department
2022/03/06 19:46	1	Draw the wrong patient	Department of Neurology Ward 7
2022/03/07 01:24	1	Partially/fully clotted samples	Department of Neurology Ward 2
2022/03/07 06:30	1	Partially/fully clotted samples	Neurosurgery Ward 10
2022/03/07 09:09	1	Partially/fully clotted samples	Department of Critical Care Medicine
2022/03/08 09:22	1	Partially/fully clotted samples	Department of Neurology Ward 3
2022/03/09 09:27	1	Partially/fully clotted samples	Neurosurgery Ward 2
2022/03/10 10:19	1	Partially/fully clotted samples	Department of Neurology Ward 7
2022/03/11 07:04	1	Partially/fully clotted samples	Head and neck (nerve) tumor center
2022/03/11 08:59	1	Partially/fully clotted samples	Department of Neurology Ward 7
2022/03/11 09:13	1	Partially/fully clotted samples	Neurosurgery Ward 7
2022/03/11 09:15	1	Partially/fully clotted samples	Neurosurgery Ward 7
2022/03/11 11:40	1	Partially/fully clotted samples	Department of Neurology Ward 1
2022/03/13 00:13	1	Partially/fully clotted samples	Neurosurgery Ward 2
2022/03/13 00:14	1	Partially/fully clotted samples	Neurosurgery Ward 2
2022/03/13 08:55	1	Partially/fully clotted samples	Emergency Department
2022/03/13 08:55	1	Partially/fully clotted samples	Emergency Department
2022/03/15 06:47	1	Partially/fully clotted samples	Neurosurgery Ward 11
2022/03/16 06:16	1	Partially/fully clotted samples	Neurosurgery Ward 5
2022/03/16 08:08	1	Partially/fully clotted samples	Department of Neurology Ward 5
2022/03/16 08:57	1	Partially/fully clotted samples	Department of Neurology Ward 3
2022/03/17 22:15	1	Test requests cancelled	Emergency Department
2022/03/21 07:31	1	Partially/fully clotted samples	Neurosurgery Ward 11
2022/03/21 07:31	1	Partially/fully clotted samples	Neurosurgery Ward 11
2022/03/21 22:41	1	Test requests cancelled	Neurosurgery Ward 1
2022/03/24 12:04	1	Partially/fully clotted samples	Department of Neurology Ward 1
2022/03/26 06:44	1	Partially/fully clotted samples	Neurosurgery Ward 8
2022/03/26 09:36	1	Improper test requests	Department of Neurology Ward 7
2022/03/28 08:27	1	Partially/fully clotted samples	Neurosurgery Ward 8
2022/03/28 19:04	1	Partially/fully clotted samples	Department of Neurology Ward 5
2022/03/29 06:08	1	Insufficient specimen volume or improper ratio of blood to anticoagulant	Neurosurgery Ward 3
2022/03/29 14:33	1	Improper timing of specimen collection	Department of Neurology Ward 2
2022/03/29 14:53	1	Partially/fully clotted samples	Emergency Department
2022/03/30 07:02	1	Partially/fully clotted samples	Neurosurgery Ward 9
2022/03/31 08:05	1	Partially/fully clotted samples	Department of Neurology Ward 4
2022/03/31 08:37	1	Test requests cancelled	Department of Neurology Ward 5
2022/04/01 08:12	2	Partially/fully clotted samples	Department of Neurology Ward 6
2022/04/02 06:38	2	Partially/fully clotted samples	Neurosurgery Ward 9
2022/04/05 10:29	2	Insufficient specimen volume or improper ratio of blood to anticoagulant	Neurosurgery Ward 9
2022/04/06 11:18	2	Partially/fully clotted samples	Head and neck (nerve) tumor center
2022/04/08 07:05	2	Partially/fully clotted samples	Neurosurgery Ward 11
2022/04/10 06:46	2	Hemolyzed/lipemic samples	Neurosurgery Ward 2
2022/04/10 06:46	2	Hemolyzed/lipemic samples	Neurosurgery Ward 2
2022/04/11 06:16	2	Partially/fully clotted samples	Neurosurgery Ward 1
2022/04/11 08:20	2	Request without specimen/duplicate specimens	Department of Neurology Ward 7
2022/04/11 08:44	2	Test requests cancelled	Department of Neurology Ward 1
2022/04/12 16:39	2	Insufficient specimen volume or improper ratio of blood to anticoagulant	Department of Neurology Ward 5
2022/04/13 07:24	2	Partially/fully clotted samples	Neurosurgery Ward 11
2022/04/13 07:27	2	Partially/fully clotted samples	Neurosurgery Ward 11
2022/04/13 08:10	2	Partially/fully clotted samples	Department of eye, otolaryngology, head and neck surgery
2022/04/15 08:40	2	Partially/fully clotted samples	Neurosurgery Ward 6
2022/04/15 08:40	2	Partially/fully clotted samples	Neurosurgery Ward 6
2022/04/15 08:49	2	Request without specimen/duplicate specimens	Department of Neurology Ward 3
2022/04/16 06:51	2	Partially/fully clotted samples	Neurosurgery Ward 5
2022/04/16 07:04	2	Partially/fully clotted samples	Neurosurgery Ward 9
2022/04/16 08:46	2	Partially/fully clotted samples	Department of Neurology Ward 9
2022/04/17 11:24	2	Test requests cancelled	Department of Critical Care Medicine
2022/04/17 21:29	2	Partially/fully clotted samples	Emergency Department
2022/04/17 21:29	2	Partially/fully clotted samples	Emergency Department
2022/04/18 06:31	2	Partially/fully clotted samples	Neurosurgery Ward 6
2022/04/18 06:38	2	Partially/fully clotted samples	Neurosurgery Ward 2
2022/04/18 08:49	2	Partially/fully clotted samples	Department of Critical Care Medicine
2022/04/18 15:36	2	Partially/fully clotted samples	Emergency Department
2022/04/18 23:32	2	Partially/fully clotted samples	Emergency Department
2022/04/19 10:00	2	Partially/fully clotted samples	Department of Critical Care Medicine
2022/04/20 06:00	2	Insufficient specimen volume or improper ratio of blood to anticoagulant	Neurosurgery Ward 1
2022/04/20 17:03	2	Partially/fully clotted samples	Department of Neurology Ward 1
2022/04/20 17:25	2	Partially/fully clotted samples	Department of Critical Care Medicine
2022/04/21 04:49	2	Partially/fully clotted samples	Emergency Department
2022/04/21 04:49	2	Partially/fully clotted samples	Emergency Department
2022/04/22 08:40	2	Partially/fully clotted samples	Neurosurgery Ward 8
2022/04/22 09:48	2	Partially/fully clotted samples	Emergency Department
2022/04/22 09:49	2	Partially/fully clotted samples	Emergency Department
2022/04/22 21:45	2	Test requests cancelled	Emergency Department
2022/04/22 21:45	2	Test requests cancelled	Emergency Department
2022/04/23 08:41	2	Partially/fully clotted samples	Department of Neurology Ward 7
2022/04/23 11:09	2	Test requests cancelled	Outpatient Department
2022/04/23 16:50	2	Partially/fully clotted samples	Neurosurgery Ward 2
2022/04/23 16:50	2	Partially/fully clotted samples	Neurosurgery Ward 2
2022/04/24 07:38	2	Partially/fully clotted samples	Neurosurgery Ward 1
2022/04/24 12:41	2	Partially/fully clotted samples	Emergency Department
2022/04/24 13:12	2	Insufficient specimen volume or improper ratio of blood to anticoagulant	Emergency Department
2022/04/24 14:29	2	Partially/fully clotted samples	Emergency Department
2022/04/25 15:40	2	Test requests cancelled	Department of Critical Care Medicine
2022/04/26 06:11	2	Partially/fully clotted samples	Neurosurgery Ward 1
2022/04/26 06:49	2	Partially/fully clotted samples	Neurosurgery Ward 9
2022/04/26 19:17	2	Test requests cancelled	Neurosurgery Ward 7
2022/04/27 11:30	2	Partially/fully clotted samples	Outpatient Department
2022/04/28 10:45	2	Partially/fully clotted samples	Head and neck (nerve) tumor center
2022/04/28 12:42	2	Partially/fully clotted samples	Emergency Department
2022/04/29 08:12	2	Partially/fully clotted samples	Neurosurgery Ward 1
2022/04/29 09:07	2	Partially/fully clotted samples	Neurosurgery Ward 7
2022/04/29 09:12	2	Partially/fully clotted samples	Department of Critical Care Medicine
2022/04/29 09:12	2	Partially/fully clotted samples	Department of Critical Care Medicine
2022/04/29 18:23	2	Inappropriate transport	Neurosurgery Ward 11
2022/04/29 18:23	2	Inappropriate transport	Neurosurgery Ward 11
2022/04/30 06:15	2	Partially/fully clotted samples	Neurosurgery Ward 10
2022/04/30 07:01	2	Partially/fully clotted samples	Neurosurgery Ward 2
2022/05/03 06:47	2	Hemolyzed/lipemic samples	Neurosurgery Ward 4
2022/05/03 06:50	2	Hemolyzed/lipemic samples	Neurosurgery Ward 2
2022/05/03 06:50	2	Hemolyzed/lipemic samples	Neurosurgery Ward 2
2022/05/04 08:31	2	Partially/fully clotted samples	Neurosurgery Ward 1
2022/05/04 09:59	2	Partially/fully clotted samples	Department of Critical Care Medicine
2022/05/04 10:10	2	Partially/fully clotted samples	Department of Critical Care Medicine
2022/05/05 09:07	2	Partially/fully clotted samples	Neurosurgery Ward 11
2022/05/05 09:48	2	Partially/fully clotted samples	Neurosurgery Ward 2
2022/05/05 16:56	2	Inappropriate transport	Head and neck (nerve) tumor center
2022/05/06 07:25	2	Partially/fully clotted samples	Neurosurgery Ward 11
2022/05/06 11:18	2	Partially/fully clotted samples	Department of traditional Chinese medicine
2022/05/06 11:18	2	Partially/fully clotted samples	Department of traditional Chinese medicine
2022/05/07 10:01	2	Partially/fully clotted samples	Department of Neurology Ward 3
2022/05/07 12:06	2	Partially/fully clotted samples	Head and neck (nerve) tumor center
2022/05/09 06:49	2	Partially/fully clotted samples	Neurosurgery Ward 11
2022/05/09 08:47	2	Partially/fully clotted samples	Neurosurgery Ward 8
2022/05/10 12:20	2	Partially/fully clotted samples	Department of Neurology Ward 1
2022/05/10 12:27	2	Insufficient specimen volume or improper ratio of blood to anticoagulant	Neurosurgery Ward 11
2022/05/11 09:20	2	Insufficient specimen volume or improper ratio of blood to anticoagulant	Neurosurgery Ward 1
2022/05/11 09:21	2	Partially/fully clotted samples	Neurosurgery Ward 4
2022/05/12 06:58	2	Partially/fully clotted samples	Neurosurgery Ward 1
2022/05/12 16:44	2	Partially/fully clotted samples	Emergency Department
2022/05/12 16:47	2	Partially/fully clotted samples	Neurosurgery Ward 6
2022/05/12 16:56	2	Partially/fully clotted samples	Neurosurgery Ward 6
2022/05/13 08:48	2	Partially/fully clotted samples	Department of Critical Care Medicine
2022/05/13 09:08	2	Partially/fully clotted samples	Neurosurgery Ward 8
2022/05/14 15:43	2	Improper test requests	Department of Neurology Ward 7
2022/05/15 14:49	2	Partially/fully clotted samples	Emergency Department
2022/05/15 14:49	2	Partially/fully clotted samples	Emergency Department
2022/05/15 16:38	2	Partially/fully clotted samples	Department of Neurology Ward 4
2022/05/16 12:21	2	Request without specimen/duplicate specimens	Head and neck (nerve) tumor center
2022/05/17 06:35	2	Partially/fully clotted samples	Neurosurgery Ward 9
2022/05/17 06:35	2	Partially/fully clotted samples	Head and neck (nerve) tumor center
2022/05/17 06:35	2	Hemolyzed/lipemic samples	Neurosurgery Ward 11
2022/05/17 06:35	2	Hemolyzed/lipemic samples	Neurosurgery Ward 1
2022/05/17 06:43	2	Partially/fully clotted samples	Head and neck (nerve) tumor center
2022/05/17 08:42	2	Partially/fully clotted samples	Neurosurgery Ward 2
2022/05/18 10:14	2	Partially/fully clotted samples	Emergency Department
2022/05/19 11:07	2	Improper test requests	Outpatient Department
2022/05/20 08:48	2	Partially/fully clotted samples	Neurosurgery Ward 1
2022/05/20 12:55	2	Improper test requests	Neurosurgery Ward 3
2022/05/20 12:57	2	Improper test requests	Neurosurgery Ward 3
2022/05/20 15:03	2	Partially/fully clotted samples	Emergency Department
2022/05/23 07:49	2	Partially/fully clotted samples	Medical ward
2022/05/23 11:33	2	Partially/fully clotted samples	Department of traditional Chinese medicine
2022/05/23 17:33	2	Test requests cancelled	Neurosurgery Ward 10
2022/05/25 06:05	2	Partially/fully clotted samples	Neurosurgery Ward 1
2022/05/25 06:05	2	Partially/fully clotted samples	Neurosurgery Ward 1
2022/05/25 12:58	2	Partially/fully clotted samples	Neurosurgery Ward 1
2022/05/25 15:25	2	Partially/fully clotted samples	Emergency Department
2022/05/27 08:55	2	Partially/fully clotted samples	Department of Critical Care Medicine
2022/05/27 14:19	2	Draw the wrong patient	Department of Neurology Ward 9
2022/05/27 20:34	2	Partially/fully clotted samples	Neurosurgery Ward 6
2022/05/29 07:45	2	Partially/fully clotted samples	Neurosurgery Ward 2
2022/05/29 07:58	2	Test requests cancelled	Department of Critical Care Medicine
2022/05/29 13:45	2	Test requests cancelled	Neurosurgery Ward 11
2022/05/31 16:53	2	Contaminated by intravenous infusion	Department of Neurology Ward 7
2022/05/31 16:53	2	Contaminated by intravenous infusion	Department of Neurology Ward 7
2022/05/31 18:12	2	Contaminated by intravenous infusion	Department of Neurology Ward 7
2022/05/31 18:12	2	Contaminated by intravenous infusion	Department of Neurology Ward 7
2022/05/31 18:13	2	Test requests cancelled	Department of Neurology Ward 7
2022/06/01 08:35	2	Insufficient specimen volume or improper ratio of blood to anticoagulant	Neurosurgery Ward 2
2022/06/01 12:34	2	Partially/fully clotted samples	Department of Neurology Ward 7
2022/06/02 07:49	2	Partially/fully clotted samples	Department of Critical Care Medicine
2022/06/02 07:49	2	Partially/fully clotted samples	Department of Critical Care Medicine
2022/06/02 08:14	2	Incorrect container or tube	Neurosurgery Ward 8
2022/06/02 09:42	2	Partially/fully clotted samples	Department of Neurology Ward 4
2022/06/03 06:40	2	Partially/fully clotted samples	Neurosurgery Ward 1
2022/06/03 07:25	2	Partially/fully clotted samples	Neurosurgery Ward 9
2022/06/03 08:09	2	Partially/fully clotted samples	Department of Neurology Ward 7
2022/06/05 07:57	2	Partially/fully clotted samples	Neurosurgery Ward 2
2022/06/05 07:57	2	Partially/fully clotted samples	Neurosurgery Ward 2
2022/06/06 06:25	2	Contaminated by intravenous infusion	Neurosurgery Ward 6
2022/06/06 06:25	2	Contaminated by intravenous infusion	Neurosurgery Ward 6
2022/06/06 09:40	2	Partially/fully clotted samples	Neurosurgery Ward 11
2022/06/06 16:22	2	Partially/fully clotted samples	Department of Critical Care Medicine
2022/06/08 09:12	2	Partially/fully clotted samples	Department of Neurology Ward 9
2022/06/08 09:46	2	Partially/fully clotted samples	Department of Neurology Ward 9
2022/06/09 07:46	2	Partially/fully clotted samples	Emergency Department
2022/06/09 08:06	2	Partially/fully clotted samples	Department of Neurology Ward 4
2022/06/09 08:17	2	Insufficient specimen volume or improper ratio of blood to anticoagulant	Department of Neurology Ward 2
2022/06/09 22:44	2	Partially/fully clotted samples	Emergency Department
2022/06/09 22:44	2	Partially/fully clotted samples	Emergency Department
2022/06/10 07:10	2	Partially/fully clotted samples	Neurosurgery Ward 6
2022/06/10 09:02	2	Hemolyzed/lipemic samples	Emergency Department
2022/06/10 09:15	2	Partially/fully clotted samples	Department of Neurology Ward 4
2022/06/11 08:43	2	Partially/fully clotted samples	Department of eye, otolaryngology, head and neck surgery
2022/06/14 07:17	2	Partially/fully clotted samples	Neurosurgery Ward 9
2022/06/14 08:54	2	Partially/fully clotted samples	Neurosurgery Ward 4
2022/06/14 10:39	2	Partially/fully clotted samples	Department of Neurology Ward 3
2022/06/14 14:59	2	Partially/fully clotted samples	Department of Neurology Ward 2
2022/06/14 14:59	2	Partially/fully clotted samples	Department of Neurology Ward 2
2022/06/15 06:49	2	Hemolyzed/lipemic samples	Neurosurgery Ward 11
2022/06/15 06:51	2	Partially/fully clotted samples	Neurosurgery Ward 11
2022/06/15 17:56	2	Partially/fully clotted samples	Neurosurgery Ward 5
2022/06/16 17:01	2	Insufficient specimen volume or improper ratio of blood to anticoagulant	Department of Neurology Ward 5
2022/06/16 17:06	2	Partially/fully clotted samples	Emergency Department
2022/06/16 17:06	2	Partially/fully clotted samples	Emergency Department
2022/06/17 06:20	2	Hemolyzed/lipemic samples	Neurosurgery Ward 1
2022/06/17 08:22	2	Partially/fully clotted samples	Neurosurgery Ward 1
2022/06/17 08:46	2	Insufficient specimen volume or improper ratio of blood to anticoagulant	Department of Neurology Ward 5
2022/06/18 06:35	2	Partially/fully clotted samples	Neurosurgery Ward 5
2022/06/18 06:37	2	Partially/fully clotted samples	Neurosurgery Ward 9
2022/06/18 11:28	2	Partially/fully clotted samples	Neurosurgery Ward 6
2022/06/18 11:28	2	Partially/fully clotted samples	Neurosurgery Ward 6
2022/06/19 07:50	2	Partially/fully clotted samples	Neurosurgery Ward 2
2022/06/20 07:17	2	Partially/fully clotted samples	Neurosurgery Ward 3
2022/06/21 10:43	2	Partially/fully clotted samples	Head and neck (nerve) tumor center
2022/06/22 06:17	2	Insufficient specimen volume or improper ratio of blood to anticoagulant	Neurosurgery Ward 11
2022/06/23 07:04	2	Partially/fully clotted samples	Neurosurgery Ward 11
2022/06/23 07:14	2	Insufficient specimen volume or improper ratio of blood to anticoagulant	Neurosurgery Ward 11
2022/06/23 07:14	2	Partially/fully clotted samples	Neurosurgery Ward 5
2022/06/23 07:14	2	Partially/fully clotted samples	Neurosurgery Ward 5
2022/06/23 08:41	2	Partially/fully clotted samples	Department of Neurology Ward 2
2022/06/23 08:53	2	Partially/fully clotted samples	Neurosurgery Ward 2
2022/06/23 14:37	2	Partially/fully clotted samples	Department of Neurology Ward 8
2022/06/24 06:46	2	Insufficient specimen volume or improper ratio of blood to anticoagulant	Neurosurgery Ward 4
2022/06/26 07:06	2	Contaminated by intravenous infusion	Neurosurgery Ward 7
2022/06/26 07:35	2	Partially/fully clotted samples	Neurosurgery Ward 3
2022/06/26 08:09	2	Contaminated by intravenous infusion	Neurosurgery Ward 7
2022/06/27 06:22	2	Partially/fully clotted samples	Neurosurgery Ward 11
2022/06/27 06:22	2	Partially/fully clotted samples	Neurosurgery Ward 11
2022/06/27 08:41	2	Partially/fully clotted samples	Department of Neurology Ward 9
2022/06/27 11:37	2	Test requests cancelled	Department of Neurology Ward 4
2022/06/27 11:56	2	Partially/fully clotted samples	Department of Critical Care Medicine
2022/06/28 07:36	2	Partially/fully clotted samples	Medical ward
2022/06/28 09:48	2	Partially/fully clotted samples	Department of Neurology Ward 9
2022/06/29 15:55	2	Request without specimen/duplicate specimens	Department of Neurology Ward 9
2022/06/30 08:38	2	Improper test requests	Neurosurgery Ward 7
2022/07/01 06:22	3	Partially/fully clotted samples	Neurosurgery Ward 11
2022/07/01 06:22	3	Partially/fully clotted samples	Neurosurgery Ward 11
2022/07/01 08:33	3	Partially/fully clotted samples	Department of Critical Care Medicine
2022/07/01 12:51	3	Insufficient specimen volume or improper ratio of blood to anticoagulant	Department of Neurology Ward 5
2022/07/05 06:50	3	Partially/fully clotted samples	Neurosurgery Ward 11
2022/07/05 15:37	3	Partially/fully clotted samples	Emergency Department
2022/07/05 15:41	3	Partially/fully clotted samples	Emergency Department
2022/07/06 08:22	3	Partially/fully clotted samples	Medical ward
2022/07/07 06:28	3	Partially/fully clotted samples	Neurosurgery Ward 11
2022/07/08 11:01	3	Partially/fully clotted samples	Head and neck (nerve) tumor center
2022/07/08 17:43	3	Partially/fully clotted samples	Emergency Department
2022/07/08 17:43	3	Partially/fully clotted samples	Emergency Department
2022/07/08 18:20	3	Test requests cancelled	Head and neck (nerve) tumor center
2022/07/09 01:47	3	Hemolyzed/lipemic samples	Department of Neurology Ward 3
2022/07/09 08:29	3	Partially/fully clotted samples	Department of Critical Care Medicine
2022/07/09 09:10	3	Partially/fully clotted samples	Department of eye, otolaryngology, head and neck surgery
2022/07/09 09:58	3	Partially/fully clotted samples	Department of traditional Chinese medicine
2022/07/11 04:09	3	Hemolyzed/lipemic samples	Neurosurgery Ward 8
2022/07/11 09:25	3	Partially/fully clotted samples	Department of Critical Care Medicine
2022/07/11 09:39	3	Hemolyzed/lipemic samples	Neurosurgery Ward 4
2022/07/11 09:56	3	Partially/fully clotted samples	Department of Critical Care Medicine
2022/07/12 08:11	3	Partially/fully clotted samples	Department of Neurology Ward 2
2022/07/12 08:22	3	Insufficient specimen volume or improper ratio of blood to anticoagulant	Department of Neurology Ward 7
2022/07/12 09:08	3	Insufficient specimen volume or improper ratio of blood to anticoagulant	Department of Neurology Ward 4
2022/07/13 06:22	3	Partially/fully clotted samples	Neurosurgery Ward 6
2022/07/13 06:24	3	Partially/fully clotted samples	Neurosurgery Ward 1
2022/07/13 06:24	3	Partially/fully clotted samples	Neurosurgery Ward 1
2022/07/13 16:54	3	Hemolyzed/lipemic samples	Department of Neurology Ward 5
2022/07/13 22:21	3	Hemolyzed/lipemic samples	Head and neck (nerve) tumor center
2022/07/14 06:59	3	Partially/fully clotted samples	Neurosurgery Ward 3
2022/07/14 07:01	3	Partially/fully clotted samples	Neurosurgery Ward 6
2022/07/14 08:05	3	Partially/fully clotted samples	Neurosurgery Ward 8
2022/07/15 06:56	3	Partially/fully clotted samples	Neurosurgery Ward 11
2022/07/16 10:17	3	Partially/fully clotted samples	Neurosurgery Ward 2
2022/07/16 13:01	3	Partially/fully clotted samples	Neurosurgery Ward 11
2022/07/16 23:45	3	Partially/fully clotted samples	Emergency Department
2022/07/19 08:58	3	Draw the wrong patient	Department of Neurology Ward 7
2022/07/20 08:51	3	Partially/fully clotted samples	Department of Neurology Ward 1
2022/07/22 12:58	3	Partially/fully clotted samples	Department of eye, otolaryngology, head and neck surgery
2022/07/23 06:07	3	Insufficient specimen volume or improper ratio of blood to anticoagulant	Neurosurgery Ward 5
2022/07/23 11:35	3	Partially/fully clotted samples	Neurosurgery Ward 6
2022/07/24 19:10	3	Test requests cancelled	Emergency Department
2022/07/26 08:31	3	Hemolyzed/lipemic samples	Medical ward
2022/07/26 08:51	3	Hemolyzed/lipemic samples	Medical ward
2022/07/26 08:51	3	Hemolyzed/lipemic samples	Medical ward
2022/07/26 10:04	3	Contaminated by intravenous infusion	Medical ward
2022/07/26 15:49	3	Partially/fully clotted samples	Department of Neurology Ward 7
2022/07/27 07:11	3	Test requests cancelled	Emergency Department
2022/07/27 11:37	3	Partially/fully clotted samples	Emergency Department
2022/07/28 10:21	3	Partially/fully clotted samples	Emergency Department
2022/07/28 10:29	3	Partially/fully clotted samples	Emergency Department
2022/07/29 16:42	3	Partially/fully clotted samples	Neurosurgery Ward 2
2022/07/30 01:59	3	Partially/fully clotted samples	Emergency Department
2022/08/01 06:03	3	Hemolyzed/lipemic samples	Neurosurgery Ward 5
2022/08/01 11:56	3	Partially/fully clotted samples	Head and neck (nerve) tumor center
2022/08/02 06:38	3	Partially/fully clotted samples	Head and neck (nerve) tumor center
2022/08/02 06:40	3	Partially/fully clotted samples	Head and neck (nerve) tumor center
2022/08/02 09:07	3	Partially/fully clotted samples	Neurosurgery Ward 2
2022/08/02 10:20	3	Draw the wrong patient	Department of Neurology Ward 1
2022/08/02 10:21	3	Draw the wrong patient	Department of Neurology Ward 1
2022/08/02 12:49	3	Test requests cancelled	Department of Neurology Ward 5
2022/08/03 06:56	3	Partially/fully clotted samples	Neurosurgery Ward 11
2022/08/03 09:12	3	Partially/fully clotted samples	Neurosurgery Ward 3
2022/08/04 00:20	3	Draw the wrong patient	Emergency Department
2022/08/04 00:23	3	Draw the wrong patient	Emergency Department
2022/08/04 15:56	3	Partially/fully clotted samples	Neurosurgery Ward 3
2022/08/05 00:21	3	Partially/fully clotted samples	Emergency Department
2022/08/05 00:21	3	Partially/fully clotted samples	Emergency Department
2022/08/05 00:21	3	Partially/fully clotted samples	Emergency Department
2022/08/05 08:34	3	Spilled specimens	Department of Neurology Ward 2
2022/08/05 09:09	3	Hemolyzed/lipemic samples	Medical ward
2022/08/08 06:36	3	Partially/fully clotted samples	Head and neck (nerve) tumor center
2022/08/08 11:53	3	Partially/fully clotted samples	Emergency Department
2022/08/08 18:50	3	Test requests cancelled	Department of eye, otolaryngology, head and neck surgery
2022/08/08 20:32	3	Partially/fully clotted samples	Emergency Department
2022/08/09 07:59	3	Request without specimen/duplicate specimens	Department of Neurology Ward 1
2022/08/09 08:05	3	Draw the wrong patient	Department of Neurology Ward 1
2022/08/09 08:18	3	Test requests cancelled	Department of Neurology Ward 1
2022/08/09 08:24	3	Test requests cancelled	Department of Neurology Ward 1
2022/08/09 08:49	3	Partially/fully clotted samples	Department of eye, otolaryngology, head and neck surgery
2022/08/09 08:49	3	Partially/fully clotted samples	Department of eye, otolaryngology, head and neck surgery
2022/08/09 08:55	3	Partially/fully clotted samples	Neurosurgery Ward 2
2022/08/09 08:56	3	Partially/fully clotted samples	Head and neck (nerve) tumor center
2022/08/10 06:31	3	Partially/fully clotted samples	Head and neck (nerve) tumor center
2022/08/10 09:00	3	Partially/fully clotted samples	Department of Critical Care Medicine
2022/08/12 07:55	3	Test requests cancelled	Department of Neurology Ward 4
2022/08/13 08:41	3	Partially/fully clotted samples	Neurosurgery Ward 10
2022/08/16 15:28	3	Partially/fully clotted samples	Department of Critical Care Medicine
2022/08/17 08:44	3	Partially/fully clotted samples	Department of Neurology Ward 9
2022/08/17 09:04	3	Partially/fully clotted samples	Department of Critical Care Medicine
2022/08/19 06:36	3	Partially/fully clotted samples	Neurosurgery Ward 5
2022/08/20 00:35	3	Partially/fully clotted samples	Emergency Department
2022/08/20 06:10	3	Partially/fully clotted samples	Neurosurgery Ward 9
2022/08/20 06:37	3	Partially/fully clotted samples	Neurosurgery Ward 11
2022/08/20 06:37	3	Partially/fully clotted samples	Neurosurgery Ward 11
2022/08/20 08:09	3	Partially/fully clotted samples	Department of Neurology Ward 2
2022/08/20 09:43	3	Insufficient specimen volume or improper ratio of blood to anticoagulant	Neurosurgery Ward 12
2022/08/20 09:48	3	Request without specimen/duplicate specimens	Department of Neurology Ward 5
2022/08/22 07:28	3	Partially/fully clotted samples	Department of Neurology Ward 6
2022/08/22 09:14	3	Draw the wrong patient	Department of Neurology Ward 6
2022/08/22 13:24	3	Partially/fully clotted samples	Department of Neurology Ward 9
2022/08/22 15:12	3	Improper timing of specimen collection	Outpatient Department
2022/08/22 18:30	3	Partially/fully clotted samples	Emergency Department
2022/08/23 08:57	3	Partially/fully clotted samples	Department of Critical Care Medicine
2022/08/23 09:11	3	Partially/fully clotted samples	Department of Critical Care Medicine
2022/08/23 13:06	3	Partially/fully clotted samples	Head and neck (nerve) tumor center
2022/08/24 08:33	3	Partially/fully clotted samples	Department of Neurology Ward 4
2022/08/24 09:12	3	Partially/fully clotted samples	Department of Neurology Ward 5
2022/08/24 09:18	3	Partially/fully clotted samples	Department of Neurology Ward 5
2022/08/26 17:34	3	Partially/fully clotted samples	Emergency Department
2022/08/27 07:20	3	Partially/fully clotted samples	Department of Neurology Ward 9
2022/08/27 08:16	3	Insufficient specimen volume or improper ratio of blood to anticoagulant	Department of Neurology Ward 2
2022/08/27 22:04	3	Partially/fully clotted samples	Department of Critical Care Medicine
2022/08/29 06:40	3	Partially/fully clotted samples	Neurosurgery Ward 9
2022/08/29 06:52	3	Partially/fully clotted samples	Neurosurgery Ward 9
2022/08/29 08:40	3	Hemolyzed/lipemic samples	Department of traditional Chinese medicine
2022/08/30 14:44	3	Partially/fully clotted samples	Emergency Department
2022/09/01 09:54	3	Insufficient specimen volume or improper ratio of blood to anticoagulant	Department of Neurology Ward 7
2022/09/02 06:16	3	Partially/fully clotted samples	Neurosurgery Ward 1
2022/09/04 07:53	3	Improper timing of specimen collection	Department of Neurology Ward 9
2022/09/04 07:55	3	Improper timing of specimen collection	Department of Neurology Ward 9
2022/09/04 09:01	3	Test requests cancelled	Department of Neurology Ward 9
2022/09/04 09:26	3	Test requests cancelled	Department of Neurology Ward 9
2022/09/05 13:56	3	Partially/fully clotted samples	Emergency Department
2022/09/05 17:34	3	Test requests cancelled	Department of Neurology Ward 7
2022/09/06 15:52	3	Test requests cancelled	Neurosurgery Ward 10
2022/09/07 17:05	3	Improper test requests	Neurosurgery Ward 7
2022/09/08 06:38	3	Spilled specimens	Department of Neurology Ward 3
2022/09/08 06:45	3	Spilled specimens	Department of Neurology Ward 8
2022/09/08 07:32	3	Partially/fully clotted samples	Neurosurgery Ward 1
2022/09/08 07:32	3	Partially/fully clotted samples	Neurosurgery Ward 1
2022/09/08 07:42	3	Partially/fully clotted samples	Head and neck (nerve) tumor center
2022/09/08 23:55	3	Partially/fully clotted samples	Emergency Department
2022/09/09 09:06	3	Partially/fully clotted samples	Neurosurgery Ward 11
2022/09/11 09:34	3	Partially/fully clotted samples	Department of Critical Care Medicine
2022/09/12 07:03	3	Hemolyzed/lipemic samples	Neurosurgery Ward 4
2022/09/14 08:41	3	Partially/fully clotted samples	Department of Neurology Ward 5
2022/09/15 09:28	3	Partially/fully clotted samples	Department of Neurology Ward 4
2022/09/16 06:58	3	Partially/fully clotted samples	Department of Critical Care Medicine
2022/09/17 06:10	3	Partially/fully clotted samples	Neurosurgery Ward 3
2022/09/18 11:04	3	Partially/fully clotted samples	Hyperbaric Oxygen Therapy Unit
2022/09/18 15:51	3	Partially/fully clotted samples	Emergency Department
2022/09/18 15:52	3	Partially/fully clotted samples	Emergency Department
2022/09/19 08:40	3	Partially/fully clotted samples	Neurosurgery Ward 2
2022/09/19 08:47	3	Partially/fully clotted samples	Head and neck (nerve) tumor center
2022/09/19 08:53	3	Partially/fully clotted samples	Department of Critical Care Medicine
2022/09/20 07:02	3	Partially/fully clotted samples	Neurosurgery Ward 1
2022/09/20 07:03	3	Partially/fully clotted samples	Neurosurgery Ward 1
2022/09/20 13:22	3	Partially/fully clotted samples	Emergency Department
2022/09/21 08:00	3	Partially/fully clotted samples	Neurosurgery Ward 1
2022/09/21 08:15	3	Partially/fully clotted samples	Neurosurgery Ward 7
2022/09/21 10:58	3	Partially/fully clotted samples	Department of Critical Care Medicine
2022/09/24 15:36	3	Improper test requests	Neurosurgery Ward 9
2022/09/25 13:19	3	Spilled specimens	Department of Neurology Ward 5
2022/09/26 06:41	3	Partially/fully clotted samples	Neurosurgery Ward 1
2022/09/27 09:19	3	Partially/fully clotted samples	Head and neck (nerve) tumor center
2022/09/29 10:39	3	Partially/fully clotted samples	Emergency Department
2022/09/29 10:41	3	Partially/fully clotted samples	Emergency Department
2022/09/29 11:19	3	Contaminated by intravenous infusion	Neurosurgery Ward 2
2022/09/29 11:22	3	Contaminated by intravenous infusion	Neurosurgery Ward 2
2022/09/29 11:23	3	Improper test requests	Neurosurgery Ward 2
2022/09/29 12:42	3	Test requests cancelled	Neurosurgery Ward 2
2022/09/29 12:42	3	Test requests cancelled	Neurosurgery Ward 2
2022/09/29 19:32	3	Insufficient specimen volume or improper ratio of blood to anticoagulant	Emergency Department
2022/09/30 08:49	3	Partially/fully clotted samples	Department of Critical Care Medicine
2022/09/30 09:15	3	Partially/fully clotted samples	Department of Critical Care Medicine
2022/10/01 06:59	4	Partially/fully clotted samples	Surgical ward
2022/10/01 23:11	4	Partially/fully clotted samples	Emergency Department
2022/10/03 08:43	4	Insufficient specimen volume or improper ratio of blood to anticoagulant	Neurosurgery Ward 7
2022/10/03 08:43	4	Partially/fully clotted samples	Neurosurgery Ward 7
2022/10/03 09:01	4	Partially/fully clotted samples	Medical ward
2022/10/05 11:13	4	Partially/fully clotted samples	Department of Critical Care Medicine
2022/10/06 09:56	4	Partially/fully clotted samples	Neurosurgery Ward 2
2022/10/07 18:23	4	Insufficient specimen volume or improper ratio of blood to anticoagulant	Emergency Department
2022/10/07 22:48	4	Partially/fully clotted samples	Neurosurgery Ward 12
2022/10/08 16:06	4	Insufficient specimen volume or improper ratio of blood to anticoagulant	Head and neck (nerve) tumor center
2022/10/10 15:59	4	Partially/fully clotted samples	Department of Critical Care Medicine
2022/10/10 22:16	4	Partially/fully clotted samples	Emergency Department
2022/10/10 22:16	4	Partially/fully clotted samples	Emergency Department
2022/10/11 08:31	4	Partially/fully clotted samples	Neurosurgery Ward 10
2022/10/11 11:02	4	Partially/fully clotted samples	Neurosurgery Ward 3
2022/10/11 11:19	4	Test requests cancelled	Neurosurgery Ward 8
2022/10/11 19:29	4	Partially/fully clotted samples	Emergency Department
2022/10/12 08:33	4	Partially/fully clotted samples	Department of Neurology Ward 2
2022/10/12 11:37	4	Partially/fully clotted samples	Department of Neurology Ward 9
2022/10/14 11:42	4	Partially/fully clotted samples	Hyperbaric Oxygen Therapy Unit
2022/10/16 06:59	4	Partially/fully clotted samples	Neurosurgery Ward 4
2022/10/16 06:59	4	Partially/fully clotted samples	Neurosurgery Ward 4
2022/10/16 10:35	4	Partially/fully clotted samples	Head and neck (nerve) tumor center
2022/10/16 11:10	4	Partially/fully clotted samples	Head and neck (nerve) tumor center
2022/10/17 06:16	4	Partially/fully clotted samples	Neurosurgery Ward 11
2022/10/17 06:16	4	Partially/fully clotted samples	Neurosurgery Ward 11
2022/10/17 07:08	4	Partially/fully clotted samples	Neurosurgery Ward 11
2022/10/17 07:08	4	Partially/fully clotted samples	Neurosurgery Ward 11
2022/10/17 07:14	4	Hemolyzed/lipemic samples	Head and neck (nerve) tumor center
2022/10/17 09:41	4	Partially/fully clotted samples	Department of Neurology Ward 4
2022/10/19 06:47	4	Partially/fully clotted samples	Emergency Department
2022/10/19 10:44	4	Insufficient specimen volume or improper ratio of blood to anticoagulant	Neurosurgery Ward 8
2022/10/20 07:31	4	Partially/fully clotted samples	Neurosurgery Ward 11
2022/10/20 07:31	4	Partially/fully clotted samples	Neurosurgery Ward 11
2022/10/20 07:31	4	Partially/fully clotted samples	Neurosurgery Ward 11
2022/10/20 15:29	4	Insufficient specimen volume or improper ratio of blood to anticoagulant	Emergency Department
2022/10/20 15:31	4	Partially/fully clotted samples	Emergency Department
2022/10/20 15:38	4	Partially/fully clotted samples	Emergency Department
2022/10/20 15:38	4	Partially/fully clotted samples	Emergency Department
2022/10/21 09:29	4	Partially/fully clotted samples	Department of Neurology Ward 1
2022/10/21 11:07	4	Partially/fully clotted samples	Emergency Department
2022/10/23 07:34	4	Partially/fully clotted samples	Neurosurgery Ward 11
2022/10/23 07:34	4	Partially/fully clotted samples	Neurosurgery Ward 11
2022/10/24 11:11	4	Partially/fully clotted samples	Neurosurgery Ward 2
2022/10/25 07:55	4	Partially/fully clotted samples	Neurosurgery Ward 1
2022/10/25 08:55	4	Partially/fully clotted samples	Department of Neurology Ward 9
2022/10/25 11:54	4	Partially/fully clotted samples	Neurosurgery Ward 11
2022/10/25 11:54	4	Partially/fully clotted samples	Neurosurgery Ward 1
2022/10/25 20:10	4	Test requests cancelled	Neurosurgery Ward 7
2022/10/25 21:06	4	Improper test requests	Neurosurgery Ward 7
2022/10/26 08:07	4	Partially/fully clotted samples	Neurosurgery Ward 11
2022/10/26 09:34	4	Contaminated by intravenous infusion	Department of Critical Care Medicine
2022/10/26 14:13	4	Hemolyzed/lipemic samples	Head and neck (nerve) tumor center
2022/10/27 07:11	4	Partially/fully clotted samples	Neurosurgery Ward 7
2022/10/27 07:23	4	Partially/fully clotted samples	Department of Neurology Ward 7
2022/10/27 07:23	4	Partially/fully clotted samples	Neurosurgery Ward 3
2022/10/27 07:28	4	Partially/fully clotted samples	Neurosurgery Ward 1
2022/10/27 07:30	4	Partially/fully clotted samples	Neurosurgery Ward 7
2022/10/27 16:44	4	Request without specimen/duplicate specimens	Neurosurgery Ward 11
2022/10/28 10:31	4	Partially/fully clotted samples	Outpatient Department
2022/10/29 06:47	4	Partially/fully clotted samples	Neurosurgery Ward 5
2022/10/29 09:52	4	Partially/fully clotted samples	Neurosurgery Ward 2
2022/10/30 19:14	4	Hemolyzed/lipemic samples	Head and neck (nerve) tumor center
2022/11/01 06:42	4	Partially/fully clotted samples	Head and neck (nerve) tumor center
2022/11/02 04:12	4	Test requests cancelled	Department of Critical Care Medicine
2022/11/02 06:34	4	Test requests cancelled	Neurosurgery Ward 10
2022/11/02 11:02	4	Partially/fully clotted samples	Department of Neurology Ward 7
2022/11/02 14:34	4	Test requests cancelled	Neurosurgery Ward 3
2022/11/02 14:44	4	Partially/fully clotted samples	Neurosurgery Ward 3
2022/11/03 11:33	4	Insufficient specimen volume or improper ratio of blood to anticoagulant	Emergency Department
2022/11/03 11:33	4	Insufficient specimen volume or improper ratio of blood to anticoagulant	Emergency Department
2022/11/03 15:09	4	Test requests cancelled	Department of Neurology Ward 6
2022/11/04 07:09	4	Partially/fully clotted samples	Neurosurgery Ward 1
2022/11/04 07:09	4	Partially/fully clotted samples	Neurosurgery Ward 1
2022/11/04 08:23	4	Partially/fully clotted samples	Department of Neurology Ward 5
2022/11/04 20:24	4	Partially/fully clotted samples	Emergency Department
2022/11/04 20:24	4	Partially/fully clotted samples	Emergency Department
2022/11/05 06:19	4	Partially/fully clotted samples	Neurosurgery Ward 5
2022/11/05 08:30	4	Incorrect container or tube	Department of Neurology Ward 7
2022/11/05 08:33	4	Spilled specimens	Department of Neurology Ward 2
2022/11/07 07:52	4	Hemolyzed/lipemic samples	Neurosurgery Ward 4
2022/11/07 08:07	4	Hemolyzed/lipemic samples	Neurosurgery Ward 11
2022/11/07 10:16	4	Partially/fully clotted samples	Medical ward
2022/11/07 11:41	4	Partially/fully clotted samples	Emergency Department
2022/11/09 06:44	4	Partially/fully clotted samples	Neurosurgery Ward 12
2022/11/09 07:02	4	Partially/fully clotted samples	Head and neck (nerve) tumor center
2022/11/09 10:41	4	Partially/fully clotted samples	Head and neck (nerve) tumor center
2022/11/09 18:39	4	Partially/fully clotted samples	Emergency Department
2022/11/09 19:41	4	Spilled specimens	Emergency Department
2022/11/09 19:41	4	Spilled specimens	Emergency Department
2022/11/12 07:29	4	Partially/fully clotted samples	Neurosurgery Ward 1
2022/11/12 14:54	4	Contaminated by intravenous infusion	Neurosurgery Ward 4
2022/11/12 14:54	4	Contaminated by intravenous infusion	Neurosurgery Ward 4
2022/11/12 14:55	4	Contaminated by intravenous infusion	Neurosurgery Ward 4
2022/11/12 14:57	4	Contaminated by intravenous infusion	Neurosurgery Ward 4
2022/11/12 19:22	4	Partially/fully clotted samples	Neurosurgery Ward 5
2022/11/13 06:26	4	Partially/fully clotted samples	Neurosurgery Ward 12
2022/11/15 13:06	4	Partially/fully clotted samples	Emergency Department
2022/11/15 13:06	4	Partially/fully clotted samples	Emergency Department
2022/11/16 09:33	4	Partially/fully clotted samples	Neurosurgery Ward 7
2022/11/16 15:43	4	Improper test requests	Neurosurgery Ward 11
2022/11/17 08:32	4	Partially/fully clotted samples	Department of Critical Care Medicine
2022/11/17 14:08	4	Test requests cancelled	Emergency Department
2022/11/18 08:45	4	Partially/fully clotted samples	Neurosurgery Ward 1
2022/11/18 09:29	4	Partially/fully clotted samples	Neurosurgery Ward 1
2022/11/19 09:30	4	Insufficient specimen volume or improper ratio of blood to anticoagulant	Neurosurgery Ward 4
2022/11/22 08:52	4	Test requests cancelled	Department of Critical Care Medicine
2022/11/22 12:39	4	Partially/fully clotted samples	Head and neck (nerve) tumor center
2022/11/23 06:36	4	Partially/fully clotted samples	Neurosurgery Ward 3
2022/11/23 06:36	4	Hemolyzed/lipemic samples	Neurosurgery Ward 3
2022/11/23 22:43	4	Test requests cancelled	Neurosurgery Ward 7
2022/11/25 07:17	4	Partially/fully clotted samples	Neurosurgery Ward 7
2022/11/25 12:09	4	Improper test requests	Department of Neurology Ward 1
2022/11/25 15:06	4	Test requests cancelled	Emergency Department
2022/11/26 10:13	4	Partially/fully clotted samples	Neurosurgery Ward 2
2022/11/27 11:41	4	Partially/fully clotted samples	Department of Critical Care Medicine
2022/11/27 11:41	4	Partially/fully clotted samples	Department of Critical Care Medicine
2022/11/27 12:15	4	Test requests cancelled	Neurosurgery Ward 6
2022/11/27 12:21	4	Partially/fully clotted samples	Neurosurgery Ward 6
2022/11/28 08:46	4	Spilled specimens	Department of Neurology Ward 9
2022/11/29 15:27	4	Partially/fully clotted samples	Emergency Department
2022/11/29 15:28	4	Partially/fully clotted samples	Emergency Department
2022/11/29 22:41	4	Partially/fully clotted samples	Neurosurgery Ward 3
2022/12/03 08:34	4	Improper test requests	Head and neck (nerve) tumor center
2022/12/05 09:19	4	Partially/fully clotted samples	Department of Neurology Ward 3
2022/12/05 10:22	4	Partially/fully clotted samples	Neurosurgery Ward 4
2022/12/06 02:26	4	Incorrect container or tube	Department of Neurology Ward 4
2022/12/08 10:14	4	Insufficient specimen volume or improper ratio of blood to anticoagulant	Emergency Department
2022/12/09 09:43	4	Contaminated by intravenous infusion	Neurosurgery Ward 1
2022/12/09 09:43	4	Contaminated by intravenous infusion	Neurosurgery Ward 1
2022/12/09 09:43	4	Contaminated by intravenous infusion	Neurosurgery Ward 1
2022/12/10 00:47	4	Partially/fully clotted samples	Emergency Department
2022/12/10 00:47	4	Partially/fully clotted samples	Emergency Department
2022/12/11 09:08	4	Partially/fully clotted samples	Emergency Department
2022/12/12 02:03	4	Partially/fully clotted samples	Emergency Department
2022/12/12 06:30	4	Partially/fully clotted samples	Emergency Department
2022/12/12 08:10	4	Improper test requests	Department of Neurology Ward 9
2022/12/12 09:40	4	Hemolyzed/lipemic samples	Emergency Department
2022/12/12 12:01	4	Partially/fully clotted samples	Department of Neurology Ward 7
2022/12/12 12:41	4	Partially/fully clotted samples	Department of Neurology Ward 9
2022/12/12 14:09	4	Partially/fully clotted samples	Department of Neurology Ward 3
2022/12/12 15:53	4	Hemolyzed/lipemic samples	Emergency Department
2022/12/13 08:34	4	Partially/fully clotted samples	Department of Neurology Ward 9
2022/12/14 08:56	4	Partially/fully clotted samples	Neurosurgery Ward 7
2022/12/14 09:02	4	Partially/fully clotted samples	Department of Neurology Ward 1
2022/12/14 20:11	4	Partially/fully clotted samples	Medical ward
2022/12/15 08:14	4	Insufficient specimen volume or improper ratio of blood to anticoagulant	Neurosurgery Ward 11
2022/12/16 16:53	4	Partially/fully clotted samples	Department of Neurology Ward 1
2022/12/17 15:47	4	Partially/fully clotted samples	Emergency Department
2022/12/18 08:23	4	Partially/fully clotted samples	Emergency Department
2022/12/18 08:23	4	Partially/fully clotted samples	Emergency Department
2022/12/18 16:29	4	Partially/fully clotted samples	Department of Neurology Ward 1
2022/12/19 08:19	4	Partially/fully clotted samples	Department of Neurology Ward 2
2022/12/19 08:38	4	Partially/fully clotted samples	Department of Neurology Ward 2
2022/12/19 11:40	4	Partially/fully clotted samples	Neurosurgery Ward 2
2022/12/21 06:51	4	Partially/fully clotted samples	Neurosurgery Ward 9
2022/12/21 10:44	4	Partially/fully clotted samples	Department of Neurology Ward 3
2022/12/22 01:31	4	Partially/fully clotted samples	Department of Neurology Ward 7
2022/12/22 10:30	4	Partially/fully clotted samples	Emergency Department
2022/12/22 16:30	4	Partially/fully clotted samples	Department of Critical Care Medicine
2022/12/22 16:30	4	Partially/fully clotted samples	Department of Critical Care Medicine
2022/12/22 21:39	4	Partially/fully clotted samples	Emergency Department
2022/12/22 21:39	4	Partially/fully clotted samples	Emergency Department
2022/12/23 13:44	4	Partially/fully clotted samples	Emergency Department
2022/12/24 08:16	4	Insufficient specimen volume or improper ratio of blood to anticoagulant	Surgical ward
2022/12/24 09:46	4	Partially/fully clotted samples	Emergency Department
2022/12/25 07:01	4	Partially/fully clotted samples	Department of Critical Care Medicine
2022/12/25 11:14	4	Partially/fully clotted samples	Department of Neurology Ward 6
2022/12/25 11:14	4	Partially/fully clotted samples	Department of Neurology Ward 6
2022/12/25 12:28	4	Partially/fully clotted samples	Emergency Department
2022/12/25 12:28	4	Partially/fully clotted samples	Emergency Department
2022/12/25 13:10	4	Partially/fully clotted samples	Emergency Department
2022/12/26 06:27	4	Partially/fully clotted samples	Head and neck (nerve) tumor center
2022/12/26 06:28	4	Test requests cancelled	Head and neck (nerve) tumor center
2022/12/26 09:16	4	Partially/fully clotted samples	Department of Neurology Ward 1
2022/12/26 09:17	4	Partially/fully clotted samples	Neurosurgery Ward 2
2022/12/27 08:24	4	Partially/fully clotted samples	Department of traditional Chinese medicine
2022/12/27 11:04	4	Partially/fully clotted samples	Emergency Department
2022/12/27 15:39	4	Improper timing of specimen collection	Department of Critical Care Medicine
2022/12/27 17:07	4	Partially/fully clotted samples	Neurosurgery Ward 3
2022/12/28 07:00	4	Partially/fully clotted samples	Neurosurgery Ward 2
2022/12/28 08:57	4	Partially/fully clotted samples	Neurosurgery Ward 3
2022/12/29 11:24	4	Contaminated by intravenous infusion	Department of Neurology Ward 7
2022/12/29 11:50	4	Partially/fully clotted samples	Emergency Department
2022/12/29 14:53	4	Partially/fully clotted samples	Emergency Department
2022/12/29 15:44	4	Partially/fully clotted samples	Emergency Department
2022/12/29 17:16	4	Partially/fully clotted samples	Department of Critical Care Medicine
2022/12/29 17:16	4	Hemolyzed/lipemic samples	Department of Critical Care Medicine
2022/12/29 21:04	4	Partially/fully clotted samples	Emergency Department
2022/12/29 21:04	4	Partially/fully clotted samples	Emergency Department
2022/12/31 09:05	4	Test requests cancelled	Department of Neurology Ward 4
2022/12/31 09:07	4	Insufficient specimen volume or improper ratio of blood to anticoagulant	Department of Neurology Ward 6
2022/12/31 09:08	4	Partially/fully clotted samples	Department of Neurology Ward 2
2023/01/01 05:50	1	Partially/fully clotted samples	Emergency Department
2023/01/02 01:11	1	Hemolyzed/lipemic samples	Department of Neurology Ward 7
2023/01/02 01:11	1	Hemolyzed/lipemic samples	Department of Neurology Ward 7
2023/01/04 09:26	1	Insufficient specimen volume or improper ratio of blood to anticoagulant	Department of Neurology Ward 9
2023/01/04 12:16	1	Partially/fully clotted samples	Department of Neurology Ward 5
2023/01/04 12:24	1	Improper test requests	Department of Neurology Ward 6
2023/01/06 08:09	1	Partially/fully clotted samples	Department of Neurology Ward 1
2023/01/06 08:09	1	Hemolyzed/lipemic samples	Neurosurgery Ward 2
2023/01/06 08:09	1	Hemolyzed/lipemic samples	Department of Critical Care Medicine
2023/01/06 23:42	1	Hemolyzed/lipemic samples	Emergency Department
2023/01/09 08:15	1	Insufficient specimen volume or improper ratio of blood to anticoagulant	Department of Neurology Ward 4
2023/01/09 22:53	1	Partially/fully clotted samples	Emergency Department
2023/01/10 06:19	1	Partially/fully clotted samples	Neurosurgery Ward 1
2023/01/10 06:19	1	Partially/fully clotted samples	Neurosurgery Ward 1
2023/01/10 06:19	1	Hemolyzed/lipemic samples	Neurosurgery Ward 5
2023/01/10 08:47	1	Partially/fully clotted samples	Department of Neurology Ward 4
2023/01/10 08:53	1	Insufficient specimen volume or improper ratio of blood to anticoagulant	Neurosurgery Ward 3
2023/01/10 10:37	1	Partially/fully clotted samples	Department of Neurology Ward 8
2023/01/10 10:42	1	Partially/fully clotted samples	Neurosurgery Ward 2
2023/01/11 08:56	1	Partially/fully clotted samples	Neurosurgery Ward 4
2023/01/13 08:03	1	Hemolyzed/lipemic samples	Neurosurgery Ward 2
2023/01/13 08:37	1	Partially/fully clotted samples	Neurosurgery Ward 2
2023/01/13 10:30	1	Partially/fully clotted samples	Department of Neurology Ward 1
2023/01/13 10:45	1	Partially/fully clotted samples	Department of Neurology Ward 7
2023/01/13 12:20	1	Hemolyzed/lipemic samples	Department of Neurology Ward 7
2023/01/14 05:58	1	Request without specimen/duplicate specimens	Neurosurgery Ward 1
2023/01/14 15:16	1	Partially/fully clotted samples	Emergency Department
2023/01/14 15:18	1	Partially/fully clotted samples	Emergency Department
2023/01/15 01:19	1	Partially/fully clotted samples	Department of Neurology Ward 1
2023/01/15 07:52	1	Partially/fully clotted samples	Emergency Department
2023/01/15 12:00	1	Contaminated by intravenous infusion	Neurosurgery Ward 7
2023/01/15 12:24	1	Contaminated by intravenous infusion	Neurosurgery Ward 7
2023/01/16 09:34	1	Partially/fully clotted samples	Department of Neurology Ward 7
2023/01/16 11:46	1	Partially/fully clotted samples	Department of Neurology Ward 1
2023/01/16 12:51	1	Insufficient specimen volume or improper ratio of blood to anticoagulant	Department of Neurology Ward 1
2023/01/17 18:56	1	Test requests cancelled	Emergency Department
2023/01/21 07:20	1	Contaminated by intravenous infusion	Neurosurgery Ward 12
2023/01/21 08:23	1	Partially/fully clotted samples	Neurosurgery Ward 7
2023/01/21 20:12	1	Improper test requests	Department of Critical Care Medicine
2023/01/21 20:12	1	Improper test requests	Department of Critical Care Medicine
2023/01/23 07:45	1	Partially/fully clotted samples	Department of Neurology Ward 2
2023/01/23 07:59	1	Incorrect container or tube	Department of Critical Care Medicine
2023/01/24 14:28	1	Test requests cancelled	Department of Critical Care Medicine
2023/01/25 08:32	1	Partially/fully clotted samples	Neurosurgery Ward 8
2023/01/25 08:37	1	Partially/fully clotted samples	Department of Neurology Ward 7
2023/01/25 20:30	1	Partially/fully clotted samples	Department of Critical Care Medicine
2023/01/25 20:30	1	Partially/fully clotted samples	Department of Critical Care Medicine
2023/01/26 13:40	1	Partially/fully clotted samples	Department of Critical Care Medicine
2023/01/26 13:40	1	Partially/fully clotted samples	Department of Critical Care Medicine
2023/01/27 07:36	1	Partially/fully clotted samples	Neurosurgery Ward 10
2023/01/28 10:28	1	Insufficient specimen volume or improper ratio of blood to anticoagulant	Department of Neurology Ward 7
2023/01/29 08:46	1	Partially/fully clotted samples	Neurosurgery Ward 8
2023/01/30 01:12	1	Hemolyzed/lipemic samples	Emergency Department
2023/01/31 10:23	1	Partially/fully clotted samples	Department of Neurology Ward 9
2023/02/01 07:59	1	Partially/fully clotted samples	Department of Critical Care Medicine
2023/02/01 10:00	1	Partially/fully clotted samples	Surgical ward
2023/02/02 13:58	1	Partially/fully clotted samples	Neurosurgery Ward 6
2023/02/06 11:39	1	Partially/fully clotted samples	Department of Neurology Ward 9
2023/02/07 02:29	1	Hemolyzed/lipemic samples	Emergency Department
2023/02/08 11:06	1	Partially/fully clotted samples	Department of Critical Care Medicine
2023/02/08 11:21	1	Draw the wrong patient	Department of Neurology Ward 1
2023/02/09 06:28	1	Partially/fully clotted samples	Neurosurgery Ward 10
2023/02/11 06:21	1	Contaminated by intravenous infusion	Department of Neurology Ward 5
2023/02/11 06:22	1	Contaminated by intravenous infusion	Department of Neurology Ward 5
2023/02/11 06:37	1	Partially/fully clotted samples	Neurosurgery Ward 5
2023/02/11 11:10	1	Insufficient specimen volume or improper ratio of blood to anticoagulant	Head and neck (nerve) tumor center
2023/02/13 15:42	1	Spilled specimens	Department of Critical Care Medicine
2023/02/13 20:33	1	Contaminated by intravenous infusion	Neurosurgery Ward 11
2023/02/13 20:33	1	Contaminated by intravenous infusion	Neurosurgery Ward 11
2023/02/13 20:46	1	Contaminated by intravenous infusion	Neurosurgery Ward 11
2023/02/13 20:46	1	Contaminated by intravenous infusion	Neurosurgery Ward 11
2023/02/13 20:46	1	Contaminated by intravenous infusion	Neurosurgery Ward 11
2023/02/14 08:08	1	Partially/fully clotted samples	Department of Neurology Ward 7
2023/02/14 08:13	1	Partially/fully clotted samples	Department of Critical Care Medicine
2023/02/14 09:17	1	Partially/fully clotted samples	Department of Neurology Ward 7
2023/02/14 12:15	1	Partially/fully clotted samples	Department of Critical Care Medicine
2023/02/15 23:58	1	Hemolyzed/lipemic samples	Neurosurgery Ward 12
2023/02/16 07:11	1	Partially/fully clotted samples	Neurosurgery Ward 5
2023/02/16 07:53	1	Partially/fully clotted samples	Department of Neurology Ward 7
2023/02/16 08:09	1	Partially/fully clotted samples	Neurosurgery Ward 1
2023/02/17 06:53	1	Partially/fully clotted samples	Neurosurgery Ward 1
2023/02/17 06:53	1	Partially/fully clotted samples	Neurosurgery Ward 1
2023/02/19 15:56	1	Insufficient specimen volume or improper ratio of blood to anticoagulant	Department of Neurology Ward 9
2023/02/21 06:52	1	Partially/fully clotted samples	Neurosurgery Ward 5
2023/02/21 08:02	1	Partially/fully clotted samples	Department of Critical Care Medicine
2023/02/21 08:02	1	Partially/fully clotted samples	Department of Critical Care Medicine
2023/02/21 09:41	1	Partially/fully clotted samples	Department of Critical Care Medicine
2023/02/21 10:03	1	Partially/fully clotted samples	Neurosurgery Ward 6
2023/02/22 07:17	1	Partially/fully clotted samples	Neurosurgery Ward 5
2023/02/22 07:21	1	Contaminated by intravenous infusion	Neurosurgery Ward 5
2023/02/22 08:10	1	Test requests cancelled	Department of Neurology Ward 1
2023/02/22 08:31	1	Partially/fully clotted samples	Department of Neurology Ward 1
2023/02/22 14:22	1	Partially/fully clotted samples	Emergency Department
2023/02/22 18:46	1	Insufficient specimen volume or improper ratio of blood to anticoagulant	Department of Neurology Ward 4
2023/02/23 08:02	1	Request without specimen/duplicate specimens	Department of Neurology Ward 1
2023/02/23 09:45	1	Test requests cancelled	Department of Neurology Ward 7
2023/02/24 08:38	1	Improper test requests	Department of Neurology Ward 4
2023/02/24 16:59	1	Partially/fully clotted samples	Emergency Department
2023/02/25 08:59	1	Partially/fully clotted samples	Department of Neurology Ward 2
2023/02/25 23:54	1	Partially/fully clotted samples	Neurosurgery Ward 8
2023/02/26 07:07	1	Partially/fully clotted samples	Department of Critical Care Medicine
2023/02/26 07:07	1	Partially/fully clotted samples	Department of Critical Care Medicine
2023/02/27 10:49	1	Insufficient specimen volume or improper ratio of blood to anticoagulant	Neurosurgery Ward 1
2023/03/01 06:58	1	Partially/fully clotted samples	Neurosurgery Ward 5
2023/03/01 06:58	1	Partially/fully clotted samples	Neurosurgery Ward 5
2023/03/01 06:59	1	Partially/fully clotted samples	Neurosurgery Ward 2
2023/03/01 08:26	1	Partially/fully clotted samples	Department of Critical Care Medicine
2023/03/01 08:28	1	Partially/fully clotted samples	Department of Critical Care Medicine
2023/03/01 08:34	1	Partially/fully clotted samples	Department of Neurology Ward 1
2023/03/01 09:15	1	Partially/fully clotted samples	Department of Critical Care Medicine
2023/03/01 09:20	1	Partially/fully clotted samples	Department of Neurology Ward 7
2023/03/01 15:25	1	Partially/fully clotted samples	Department of Neurology Ward 5
2023/03/02 21:17	1	Improper test requests	Department of Neurology Ward 1
2023/03/02 23:22	1	Partially/fully clotted samples	Department of Critical Care Medicine
2023/03/03 11:49	1	Partially/fully clotted samples	Department of Critical Care Medicine
2023/03/04 12:27	1	Partially/fully clotted samples	Department of Critical Care Medicine
2023/03/05 06:13	1	Partially/fully clotted samples	Neurosurgery Ward 11
2023/03/05 06:13	1	Partially/fully clotted samples	Neurosurgery Ward 11
2023/03/05 09:56	1	Draw the wrong patient	Department of Neurology Ward 4
2023/03/05 20:07	1	Partially/fully clotted samples	Emergency Department
2023/03/06 08:09	1	Partially/fully clotted samples	Neurosurgery Ward 1
2023/03/06 08:12	1	Test requests cancelled	Neurosurgery Ward 11
2023/03/07 10:37	1	Test requests cancelled	Department of Neurology Ward 6
2023/03/07 11:54	1	Hemolyzed/lipemic samples	Emergency Department
2023/03/08 08:03	1	Partially/fully clotted samples	Department of Critical Care Medicine
2023/03/08 08:26	1	Spilled specimens	Neurosurgery Ward 4
2023/03/08 08:57	1	Partially/fully clotted samples	Department of Critical Care Medicine
2023/03/09 06:40	1	Partially/fully clotted samples	Neurosurgery Ward 9
2023/03/09 07:17	1	Insufficient specimen volume or improper ratio of blood to anticoagulant	Neurosurgery Ward 12
2023/03/09 09:49	1	Request without specimen/duplicate specimens	Neurosurgery Ward 7
2023/03/09 10:07	1	Partially/fully clotted samples	Neurosurgery Ward 7
2023/03/09 11:34	1	Hemolyzed/lipemic samples	Neurosurgery Ward 2
2023/03/10 09:03	1	Partially/fully clotted samples	Head and neck (nerve) tumor center
2023/03/10 09:07	1	Insufficient specimen volume or improper ratio of blood to anticoagulant	Department of Neurology Ward 4
2023/03/10 09:07	1	Insufficient specimen volume or improper ratio of blood to anticoagulant	Department of Neurology Ward 4
2023/03/11 10:21	1	Partially/fully clotted samples	Department of Neurology Ward 8
2023/03/12 08:22	1	Partially/fully clotted samples	Emergency Department
2023/03/12 09:22	1	Test requests cancelled	Emergency Department
2023/03/13 03:48	1	Partially/fully clotted samples	Emergency Department
2023/03/13 08:19	1	Insufficient specimen volume or improper ratio of blood to anticoagulant	Medical ward
2023/03/13 08:47	1	Partially/fully clotted samples	Department of Neurology Ward 2
2023/03/13 08:48	1	Partially/fully clotted samples	Department of Neurology Ward 2
2023/03/13 09:25	1	Partially/fully clotted samples	Neurosurgery Ward 10
2023/03/13 10:23	1	Partially/fully clotted samples	Department of Neurology Ward 5
2023/03/13 11:12	1	Partially/fully clotted samples	Outpatient Department
2023/03/14 09:39	1	Request without specimen/duplicate specimens	Department of Critical Care Medicine
2023/03/15 08:12	1	Request without specimen/duplicate specimens	Department of Neurology Ward 9
2023/03/15 09:15	1	Incorrect container or tube	Department of Neurology Ward 2
2023/03/16 11:53	1	Partially/fully clotted samples	Department of Neurology Ward 5
2023/03/16 14:51	1	Partially/fully clotted samples	Emergency Department
2023/03/16 18:57	1	Partially/fully clotted samples	Neurosurgery Ward 8
2023/03/16 18:58	1	Improper test requests	Neurosurgery Ward 8
2023/03/17 10:04	1	Partially/fully clotted samples	Neurosurgery Ward 2
2023/03/18 06:07	1	Partially/fully clotted samples	Neurosurgery Ward 10
2023/03/18 07:51	1	Partially/fully clotted samples	Neurosurgery Ward 8
2023/03/18 09:11	1	Insufficient specimen volume or improper ratio of blood to anticoagulant	Department of Neurology Ward 7
2023/03/18 09:23	1	Partially/fully clotted samples	Department of Neurology Ward 2
2023/03/21 07:49	1	Insufficient specimen volume or improper ratio of blood to anticoagulant	Department of Neurology Ward 2
2023/03/21 09:50	1	Partially/fully clotted samples	Neurosurgery Ward 2
2023/03/21 09:53	1	Partially/fully clotted samples	Neurosurgery Ward 2
2023/03/22 20:55	1	Test requests cancelled	Neurosurgery Ward 11
2023/03/23 07:59	1	Partially/fully clotted samples	Department of Neurology Ward 8
2023/03/24 07:45	1	Partially/fully clotted samples	Neurosurgery Ward 11
2023/03/24 08:30	1	Partially/fully clotted samples	Department of Neurology Ward 3
2023/03/27 06:43	1	Hemolyzed/lipemic samples	Neurosurgery Ward 4
2023/03/27 06:48	1	Partially/fully clotted samples	Neurosurgery Ward 1
2023/03/28 06:00	1	Partially/fully clotted samples	Neurosurgery Ward 1
2023/03/28 06:20	1	Partially/fully clotted samples	Neurosurgery Ward 1
2023/03/29 05:31	1	Incorrect container or tube	Neurosurgery Ward 6
2023/03/30 07:01	1	Insufficient specimen volume or improper ratio of blood to anticoagulant	Neurosurgery Ward 11
2023/03/30 08:23	1	Partially/fully clotted samples	Neurosurgery Ward 8
2023/03/31 08:23	1	Insufficient specimen volume or improper ratio of blood to anticoagulant	Neurosurgery Ward 4
2023/03/31 08:59	1	Partially/fully clotted samples	Neurosurgery Ward 3
2023/03/31 09:37	1	Partially/fully clotted samples	Department of Critical Care Medicine
2023/03/31 16:08	1	Partially/fully clotted samples	Emergency Department
2023/04/01 21:49	2	Partially/fully clotted samples	Emergency Department
2023/04/01 21:49	2	Partially/fully clotted samples	Emergency Department
2023/04/05 09:45	2	Hemolyzed/lipemic samples	Department of Critical Care Medicine
2023/04/05 15:15	2	Partially/fully clotted samples	Neurosurgery Ward 1
2023/04/05 15:15	2	Partially/fully clotted samples	Neurosurgery Ward 1
2023/04/07 08:53	2	Partially/fully clotted samples	Department of Critical Care Medicine
2023/04/07 09:04	2	Partially/fully clotted samples	Department of Critical Care Medicine
2023/04/07 22:31	2	Insufficient specimen volume or improper ratio of blood to anticoagulant	Emergency Department
2023/04/08 11:19	2	Partially/fully clotted samples	Department of Critical Care Medicine
2023/04/08 12:07	2	Partially/fully clotted samples	Department of Critical Care Medicine
2023/04/08 15:13	2	Partially/fully clotted samples	Emergency Department
2023/04/08 15:13	2	Partially/fully clotted samples	Emergency Department
2023/04/12 06:33	2	Partially/fully clotted samples	Head and neck (nerve) tumor center
2023/04/12 07:14	2	Partially/fully clotted samples	Neurosurgery Ward 11
2023/04/12 07:14	2	Partially/fully clotted samples	Neurosurgery Ward 11
2023/04/12 09:06	2	Partially/fully clotted samples	Neurosurgery Ward 1
2023/04/12 09:08	2	Partially/fully clotted samples	Head and neck (nerve) tumor center
2023/04/13 09:01	2	Hemolyzed/lipemic samples	Department of Critical Care Medicine
2023/04/13 09:10	2	Test requests cancelled	Department of Neurology Ward 2
2023/04/13 10:40	2	Partially/fully clotted samples	Department of traditional Chinese medicine
2023/04/13 11:04	2	Draw the wrong patient	Department of Critical Care Medicine
2023/04/13 11:31	2	Draw the wrong patient	Department of Critical Care Medicine
2023/04/13 11:34	2	Draw the wrong patient	Department of Critical Care Medicine
2023/04/13 11:35	2	Draw the wrong patient	Department of Critical Care Medicine
2023/04/13 11:35	2	Draw the wrong patient	Department of Critical Care Medicine
2023/04/13 19:49	2	Partially/fully clotted samples	Neurosurgery Ward 2
2023/04/14 06:18	2	Insufficient specimen volume or improper ratio of blood to anticoagulant	Neurosurgery Ward 11
2023/04/14 08:30	2	Partially/fully clotted samples	Medical ward
2023/04/15 11:09	2	Partially/fully clotted samples	Department of Neurology Ward 9
2023/04/16 08:22	2	Improper test requests	Department of eye, otolaryngology, head and neck surgery
2023/04/16 10:04	2	Request without specimen/duplicate specimens	Department of Neurology Ward 5
2023/04/16 11:35	2	Insufficient specimen volume or improper ratio of blood to anticoagulant	Department of Neurology Ward 4
2023/04/16 14:48	2	Partially/fully clotted samples	Emergency Department
2023/04/17 08:59	2	Partially/fully clotted samples	Department of Critical Care Medicine
2023/04/17 13:45	2	Insufficient specimen volume or improper ratio of blood to anticoagulant	Head and neck (nerve) tumor center
2023/04/18 06:29	2	Insufficient specimen volume or improper ratio of blood to anticoagulant	Neurosurgery Ward 11
2023/04/18 06:44	2	Partially/fully clotted samples	Neurosurgery Ward 11
2023/04/18 08:27	2	Improper test requests	Department of eye, otolaryngology, head and neck surgery
2023/04/18 09:03	2	Partially/fully clotted samples	Department of Critical Care Medicine
2023/04/18 09:57	2	Partially/fully clotted samples	Department of Neurology Ward 5
2023/04/18 11:34	2	Partially/fully clotted samples	Department of Neurology Ward 9
2023/04/18 12:59	2	Partially/fully clotted samples	Neurosurgery Ward 2
2023/04/18 20:01	2	Hemolyzed/lipemic samples	Emergency Department
2023/04/20 08:27	2	Partially/fully clotted samples	Neurosurgery Ward 1
2023/04/20 09:14	2	Insufficient specimen volume or improper ratio of blood to anticoagulant	Department of Critical Care Medicine
2023/04/20 09:16	2	Partially/fully clotted samples	Emergency Department
2023/04/20 09:16	2	Partially/fully clotted samples	Emergency Department
2023/04/20 16:28	2	Partially/fully clotted samples	Department of Critical Care Medicine
2023/04/21 09:31	2	Partially/fully clotted samples	Department of Critical Care Medicine
2023/04/21 09:42	2	Test requests cancelled	Neurosurgery Ward 9
2023/04/22 10:14	2	Partially/fully clotted samples	Department of eye, otolaryngology, head and neck surgery
2023/04/22 12:12	2	Partially/fully clotted samples	Emergency Department
2023/04/23 11:30	2	Partially/fully clotted samples	Department of Neurology Ward 7
2023/04/24 08:03	2	Partially/fully clotted samples	Department of Neurology Ward 1
2023/04/24 08:41	2	Partially/fully clotted samples	Neurosurgery Ward 3
2023/04/24 09:05	2	Partially/fully clotted samples	Neurosurgery Ward 1
2023/04/24 09:10	2	Partially/fully clotted samples	Department of Neurology Ward 2
2023/04/25 10:44	2	Test requests cancelled	Emergency Department
2023/04/25 17:52	2	Partially/fully clotted samples	Neurosurgery Ward 2
2023/04/26 20:27	2	Partially/fully clotted samples	Emergency Department
2023/04/27 07:07	2	Partially/fully clotted samples	Head and neck (nerve) tumor center
2023/04/27 08:38	2	Partially/fully clotted samples	Neurosurgery Ward 1
2023/04/28 11:22	2	Partially/fully clotted samples	Department of Critical Care Medicine
2023/04/28 11:24	2	Partially/fully clotted samples	Department of Critical Care Medicine
2023/04/28 11:42	2	Partially/fully clotted samples	Department of Neurology Ward 9
2023/04/28 20:00	2	Test requests cancelled	Department of Neurology Ward 5
2023/04/28 23:32	2	Partially/fully clotted samples	Department of Critical Care Medicine
2023/04/29 08:46	2	Partially/fully clotted samples	Neurosurgery Ward 12
2023/04/29 08:52	2	Partially/fully clotted samples	Neurosurgery Ward 12
2023/04/29 19:27	2	Test requests cancelled	Emergency Department
2023/04/30 07:21	2	Improper timing of specimen collection	Emergency Department
2023/04/30 07:21	2	Improper timing of specimen collection	Emergency Department
2023/04/30 07:21	2	Improper timing of specimen collection	Emergency Department
2023/04/30 07:21	2	Improper timing of specimen collection	Emergency Department
2023/04/30 07:21	2	Improper timing of specimen collection	Emergency Department
2023/05/01 09:17	2	Insufficient specimen volume or improper ratio of blood to anticoagulant	Department of Neurology Ward 7
2023/05/01 14:16	2	Partially/fully clotted samples	Emergency Department
2023/05/02 08:58	2	Test requests cancelled	Emergency Department
2023/05/02 08:58	2	Test requests cancelled	Emergency Department
2023/05/02 08:58	2	Test requests cancelled	Emergency Department
2023/05/02 08:58	2	Test requests cancelled	Emergency Department
2023/05/02 08:58	2	Test requests cancelled	Emergency Department
2023/05/02 11:33	2	Insufficient specimen volume or improper ratio of blood to anticoagulant	Neurosurgery Ward 3
2023/05/03 08:06	2	Partially/fully clotted samples	Department of Neurology Ward 4
2023/05/03 11:52	2	Partially/fully clotted samples	Emergency Department
2023/05/03 22:05	2	Partially/fully clotted samples	Emergency Department
2023/05/03 22:11	2	Test requests cancelled	Emergency Department
2023/05/04 08:18	2	Request without specimen/duplicate specimens	Department of Neurology Ward 7
2023/05/05 08:53	2	Insufficient specimen volume or improper ratio of blood to anticoagulant	Department of Neurology Ward 9
2023/05/06 07:02	2	Partially/fully clotted samples	Neurosurgery Ward 3
2023/05/06 11:42	2	Partially/fully clotted samples	Emergency Department
2023/05/06 19:30	2	Partially/fully clotted samples	Emergency Department
2023/05/08 08:50	2	Partially/fully clotted samples	Neurosurgery Ward 7
2023/05/08 09:13	2	Partially/fully clotted samples	Department of traditional Chinese medicine
2023/05/08 09:53	2	Partially/fully clotted samples	Department of Critical Care Medicine
2023/05/11 08:10	2	Partially/fully clotted samples	Department of Critical Care Medicine
2023/05/11 16:03	2	Test requests cancelled	Department of Neurology Ward 6
2023/05/12 06:26	2	Partially/fully clotted samples	Neurosurgery Ward 2
2023/05/12 08:52	2	Partially/fully clotted samples	Department of Neurology Ward 2
2023/05/13 06:57	2	Partially/fully clotted samples	Neurosurgery Ward 5
2023/05/14 05:27	2	Hemolyzed/lipemic samples	Emergency Department
2023/05/14 06:18	2	Hemolyzed/lipemic samples	Emergency Department
2023/05/14 10:20	2	Test requests cancelled	Emergency Department
2023/05/15 21:48	2	Test requests cancelled	Neurosurgery Ward 7
2023/05/16 06:49	2	Partially/fully clotted samples	Neurosurgery Ward 4
2023/05/16 08:44	2	Partially/fully clotted samples	Department of Neurology Ward 9
2023/05/16 08:45	2	Partially/fully clotted samples	Department of Neurology Ward 9
2023/05/17 10:19	2	Partially/fully clotted samples	Department of Neurology Ward 8
2023/05/17 13:31	2	Incorrect container or tube	Emergency Department
2023/05/18 11:07	2	Partially/fully clotted samples	Department of Critical Care Medicine
2023/05/19 08:42	2	Partially/fully clotted samples	Neurosurgery Ward 11
2023/05/19 08:53	2	Partially/fully clotted samples	Neurosurgery Ward 1
2023/05/19 09:32	2	Partially/fully clotted samples	Neurosurgery Ward 11
2023/05/19 10:52	2	Hemolyzed/lipemic samples	Neurosurgery Ward 2
2023/05/19 11:09	2	Partially/fully clotted samples	Department of Critical Care Medicine
2023/05/19 21:30	2	Request without specimen/duplicate specimens	Neurosurgery Ward 1
2023/05/20 08:13	2	Incorrect container or tube	Department of Neurology Ward 4
2023/05/20 09:56	2	Insufficient specimen volume or improper ratio of blood to anticoagulant	Neurosurgery Ward 3
2023/05/22 10:06	2	Test requests cancelled	Department of Neurology Ward 2
2023/05/24 08:34	2	Partially/fully clotted samples	Department of Neurology Ward 8
2023/05/24 13:03	2	Partially/fully clotted samples	Emergency Department
2023/05/25 09:17	2	Partially/fully clotted samples	Neurosurgery Ward 2
2023/05/25 09:47	2	Request without specimen/duplicate specimens	Outpatient Department
2023/05/25 10:18	2	Improper test requests	Department of Neurology Ward 9
2023/05/25 20:42	2	Insufficient specimen volume or improper ratio of blood to anticoagulant	Neurosurgery Ward 6
2023/05/26 08:13	2	Partially/fully clotted samples	Neurosurgery Ward 4
2023/05/26 11:24	2	Test requests cancelled	Neurosurgery Ward 2
2023/05/27 13:04	2	Partially/fully clotted samples	Emergency Department
2023/05/27 18:54	2	Partially/fully clotted samples	Neurosurgery Ward 2
2023/05/28 11:52	2	Test requests cancelled	Department of Neurology Ward 5
2023/05/29 11:11	2	Partially/fully clotted samples	Emergency Department
2023/05/30 07:48	2	Partially/fully clotted samples	Department of Neurology Ward 4
2023/05/30 09:31	2	Partially/fully clotted samples	Department of Critical Care Medicine
2023/05/30 11:56	2	Partially/fully clotted samples	Outpatient Department
2023/05/30 18:04	2	Spilled specimens	Department of Neurology Ward 5
2023/05/31 12:55	2	Incorrect container or tube	Emergency Department
2023/05/31 21:46	2	Partially/fully clotted samples	Emergency Department
2023/06/01 08:47	2	Partially/fully clotted samples	Department of Critical Care Medicine
2023/06/02 10:02	2	Partially/fully clotted samples	Department of Neurology Ward 9
2023/06/03 08:32	2	Partially/fully clotted samples	Neurosurgery Ward 5
2023/06/03 11:09	2	Insufficient specimen volume or improper ratio of blood to anticoagulant	Head and neck (nerve) tumor center
2023/06/05 08:26	2	Partially/fully clotted samples	Department of Neurology Ward 5
2023/06/06 08:23	2	Partially/fully clotted samples	Neurosurgery Ward 2
2023/06/07 07:39	2	Partially/fully clotted samples	Department of Neurology Ward 4
2023/06/07 08:21	2	Partially/fully clotted samples	Neurosurgery Ward 3
2023/06/07 13:10	2	Insufficient specimen volume or improper ratio of blood to anticoagulant	Head and neck (nerve) tumor center
2023/06/08 14:36	2	Partially/fully clotted samples	Neurosurgery Ward 1
2023/06/08 15:51	2	Partially/fully clotted samples	Department of Neurology Ward 5
2023/06/09 00:16	2	Partially/fully clotted samples	Emergency Department
2023/06/10 07:07	2	Hemolyzed/lipemic samples	Neurosurgery Ward 2
2023/06/10 07:09	2	Hemolyzed/lipemic samples	Neurosurgery Ward 2
2023/06/12 10:28	2	Test requests cancelled	Neurosurgery Ward 8
2023/06/12 15:04	2	Partially/fully clotted samples	Emergency Department
2023/06/13 09:14	2	Partially/fully clotted samples	Department of Neurology Ward 4
2023/06/15 09:13	2	Partially/fully clotted samples	Department of Neurology Ward 3
2023/06/15 11:10	2	Partially/fully clotted samples	Hyperbaric Oxygen Therapy Unit
2023/06/16 10:32	2	Partially/fully clotted samples	Neurosurgery Ward 4
2023/06/17 08:08	2	Incorrect container or tube	Neurosurgery Ward 5
2023/06/18 10:11	2	Partially/fully clotted samples	Department of Neurology Ward 4
2023/06/19 06:35	2	Partially/fully clotted samples	Neurosurgery Ward 10
2023/06/19 09:03	2	Partially/fully clotted samples	Neurosurgery Ward 1
2023/06/19 09:03	2	Partially/fully clotted samples	Neurosurgery Ward 1
2023/06/19 09:07	2	Partially/fully clotted samples	Department of Critical Care Medicine
2023/06/19 09:08	2	Partially/fully clotted samples	Department of Critical Care Medicine
2023/06/20 08:12	2	Partially/fully clotted samples	Department of Critical Care Medicine
2023/06/20 08:36	2	Partially/fully clotted samples	Department of Critical Care Medicine
2023/06/20 10:35	2	Partially/fully clotted samples	Department of Critical Care Medicine
2023/06/21 13:49	2	Partially/fully clotted samples	Emergency Department
2023/06/22 08:16	2	Partially/fully clotted samples	Department of Neurology Ward 4
2023/06/22 09:58	2	Partially/fully clotted samples	Emergency Department
2023/06/22 15:30	2	Partially/fully clotted samples	Department of Critical Care Medicine
2023/06/25 03:17	2	Partially/fully clotted samples	Department of Critical Care Medicine
2023/06/26 07:41	2	Hemolyzed/lipemic samples	Neurosurgery Ward 4
2023/06/26 08:48	2	Partially/fully clotted samples	Department of Critical Care Medicine
2023/06/27 07:13	2	Hemolyzed/lipemic samples	Neurosurgery Ward 12
2023/06/27 08:39	2	Partially/fully clotted samples	Department of Critical Care Medicine
2023/06/27 08:41	2	Partially/fully clotted samples	Department of Critical Care Medicine
2023/06/28 08:14	2	Partially/fully clotted samples	Medical ward
2023/06/28 12:01	2	Partially/fully clotted samples	Hyperbaric Oxygen Therapy Unit
2023/06/29 10:43	2	Partially/fully clotted samples	Physical Examination
2023/06/30 08:26	2	Partially/fully clotted samples	Neurosurgery Ward 7
2023/06/30 08:26	2	Partially/fully clotted samples	Neurosurgery Ward 7
2023/06/30 08:29	2	Partially/fully clotted samples	Department of Neurology Ward 4
2023/06/30 08:43	2	Partially/fully clotted samples	Neurosurgery Ward 8
2023/07/01 08:09	3	Partially/fully clotted samples	Medical ward
2023/07/01 08:15	3	Partially/fully clotted samples	Department of Neurology Ward 2
2023/07/01 14:28	3	Partially/fully clotted samples	Emergency Department
2023/07/01 14:28	3	Partially/fully clotted samples	Emergency Department
2023/07/03 08:55	3	Partially/fully clotted samples	Department of Critical Care Medicine
2023/07/03 09:43	3	Partially/fully clotted samples	Department of Critical Care Medicine
2023/07/04 08:07	3	Insufficient specimen volume or improper ratio of blood to anticoagulant	Neurosurgery Ward 1
2023/07/04 09:09	3	Partially/fully clotted samples	Neurosurgery Ward 1
2023/07/04 09:16	3	Insufficient specimen volume or improper ratio of blood to anticoagulant	Physical Examination
2023/07/04 10:04	3	Partially/fully clotted samples	Department of Neurology Ward 8
2023/07/05 16:18	3	Insufficient specimen volume or improper ratio of blood to anticoagulant	Department of Neurology Ward 7
2023/07/05 18:25	3	Partially/fully clotted samples	Neurosurgery Ward 5
2023/07/06 06:09	3	Partially/fully clotted samples	Neurosurgery Ward 5
2023/07/06 06:53	3	Hemolyzed/lipemic samples	Neurosurgery Ward 2
2023/07/09 17:53	3	Hemolyzed/lipemic samples	Neurosurgery Ward 3
2023/07/09 17:53	3	Hemolyzed/lipemic samples	Neurosurgery Ward 3
2023/07/09 18:59	3	Hemolyzed/lipemic samples	Neurosurgery Ward 3
2023/07/09 18:59	3	Hemolyzed/lipemic samples	Neurosurgery Ward 3
2023/07/10 08:35	3	Partially/fully clotted samples	Neurosurgery Ward 6
2023/07/10 08:45	3	Partially/fully clotted samples	Emergency Department
2023/07/10 10:37	3	Partially/fully clotted samples	Neurosurgery Ward 4
2023/07/10 11:16	3	Hemolyzed/lipemic samples	Emergency Department
2023/07/10 11:26	3	Test requests cancelled	Department of Neurology Ward 6
2023/07/10 15:56	3	Partially/fully clotted samples	Emergency Department
2023/07/11 06:49	3	Insufficient specimen volume or improper ratio of blood to anticoagulant	Neurosurgery Ward 5
2023/07/11 08:43	3	Partially/fully clotted samples	Department of Neurology Ward 1
2023/07/11 10:11	3	Partially/fully clotted samples	Neurosurgery Ward 11
2023/07/12 08:46	3	Partially/fully clotted samples	Department of Neurology Ward 9
2023/07/12 08:48	3	Partially/fully clotted samples	Department of Critical Care Medicine
2023/07/14 11:35	3	Improper test requests	Department of Neurology Ward 2
2023/07/16 01:02	3	Partially/fully clotted samples	Emergency Department
2023/07/16 01:02	3	Partially/fully clotted samples	Emergency Department
2023/07/16 07:10	3	Partially/fully clotted samples	Neurosurgery Ward 12
2023/07/16 10:10	3	Partially/fully clotted samples	Medical ward
2023/07/16 16:13	3	Test requests cancelled	Emergency Department
2023/07/17 05:29	3	Partially/fully clotted samples	Emergency Department
2023/07/17 07:01	3	Insufficient specimen volume or improper ratio of blood to anticoagulant	Neurosurgery Ward 1
2023/07/17 07:01	3	Partially/fully clotted samples	Neurosurgery Ward 1
2023/07/17 10:52	3	Partially/fully clotted samples	Department of Critical Care Medicine
2023/07/17 18:37	3	Partially/fully clotted samples	Neurosurgery Ward 1
2023/07/17 18:37	3	Partially/fully clotted samples	Neurosurgery Ward 1
2023/07/18 08:36	3	Partially/fully clotted samples	Department of Critical Care Medicine
2023/07/19 06:20	3	Partially/fully clotted samples	Neurosurgery Ward 5
2023/07/19 08:29	3	Partially/fully clotted samples	Neurosurgery Ward 8
2023/07/21 14:34	3	Partially/fully clotted samples	Emergency Department
2023/07/22 00:14	3	Partially/fully clotted samples	Neurosurgery Ward 1
2023/07/22 05:44	3	Partially/fully clotted samples	Neurosurgery Ward 11
2023/07/22 06:31	3	Partially/fully clotted samples	Neurosurgery Ward 1
2023/07/22 06:32	3	Partially/fully clotted samples	Neurosurgery Ward 1
2023/07/22 09:00	3	Spilled specimens	Department of Neurology Ward 2
2023/07/23 21:47	3	Partially/fully clotted samples	Emergency Department
2023/07/25 08:26	3	Partially/fully clotted samples	Department of Neurology Ward 2
2023/07/25 08:26	3	Partially/fully clotted samples	Department of Neurology Ward 9
2023/07/25 08:26	3	Partially/fully clotted samples	Department of Neurology Ward 9
2023/07/26 08:38	3	Partially/fully clotted samples	Neurosurgery Ward 2
2023/07/27 07:47	3	Partially/fully clotted samples	Neurosurgery Ward 6
2023/07/27 09:00	3	Partially/fully clotted samples	Department of Critical Care Medicine
2023/07/28 08:20	3	Partially/fully clotted samples	Department of Critical Care Medicine
2023/07/28 10:18	3	Partially/fully clotted samples	Emergency Department
2023/07/28 11:37	3	Improper test requests	Head and neck (nerve) tumor center
2023/07/29 06:25	3	Partially/fully clotted samples	Neurosurgery Ward 11
2023/07/29 07:31	3	Insufficient specimen volume or improper ratio of blood to anticoagulant	Neurosurgery Ward 11
2023/07/29 08:08	3	Partially/fully clotted samples	Department of Neurology Ward 2
2023/07/29 11:41	3	Partially/fully clotted samples	Emergency Department
2023/07/29 11:56	3	Partially/fully clotted samples	Emergency Department
2023/07/29 12:13	3	Partially/fully clotted samples	Emergency Department
2023/07/29 12:13	3	Partially/fully clotted samples	Emergency Department
2023/07/29 17:54	3	Partially/fully clotted samples	Emergency Department
2023/07/30 11:37	3	Partially/fully clotted samples	Emergency Department
2023/07/30 11:37	3	Partially/fully clotted samples	Emergency Department
2023/07/30 22:47	3	Partially/fully clotted samples	Emergency Department
2023/07/30 23:31	3	Partially/fully clotted samples	Emergency Department
2023/07/31 14:21	3	Incorrect container or tube	Neurosurgery Ward 3
2023/07/31 15:23	3	Partially/fully clotted samples	Department of Neurology Ward 4
2023/07/31 15:23	3	Partially/fully clotted samples	Department of Neurology Ward 4
2023/07/31 20:45	3	Partially/fully clotted samples	Emergency Department
2023/08/02 01:27	3	Partially/fully clotted samples	Emergency Department
2023/08/02 15:10	3	Partially/fully clotted samples	Emergency Department
2023/08/02 15:11	3	Partially/fully clotted samples	Emergency Department
2023/08/03 06:28	3	Partially/fully clotted samples	Neurosurgery Ward 1
2023/08/03 06:28	3	Partially/fully clotted samples	Neurosurgery Ward 1
2023/08/03 07:03	3	Partially/fully clotted samples	Neurosurgery Ward 2
2023/08/04 08:31	3	Partially/fully clotted samples	Department of Critical Care Medicine
2023/08/05 03:22	3	Partially/fully clotted samples	Department of Neurology Ward 3
2023/08/05 07:32	3	Partially/fully clotted samples	Emergency Department
2023/08/06 07:02	3	Partially/fully clotted samples	Department of Critical Care Medicine
2023/08/07 11:00	3	Insufficient specimen volume or improper ratio of blood to anticoagulant	Department of Neurology Ward 8
2023/08/08 06:55	3	Partially/fully clotted samples	Neurosurgery Ward 9
2023/08/08 15:49	3	Partially/fully clotted samples	Emergency Department
2023/08/09 06:40	3	Partially/fully clotted samples	Neurosurgery Ward 1
2023/08/09 13:10	3	Partially/fully clotted samples	Emergency Department
2023/08/10 18:15	3	Partially/fully clotted samples	Emergency Department
2023/08/12 10:23	3	Test requests cancelled	Department of Neurology Ward 5
2023/08/13 11:50	3	Partially/fully clotted samples	Emergency Department
2023/08/13 17:47	3	Partially/fully clotted samples	Emergency Department
2023/08/13 17:47	3	Partially/fully clotted samples	Emergency Department
2023/08/14 06:38	3	Partially/fully clotted samples	Neurosurgery Ward 11
2023/08/14 08:18	3	Partially/fully clotted samples	Department of Neurology Ward 3
2023/08/14 20:52	3	Partially/fully clotted samples	Emergency Department
2023/08/14 23:44	3	Partially/fully clotted samples	Emergency Department
2023/08/15 07:19	3	Partially/fully clotted samples	Head and neck (nerve) tumor center
2023/08/15 09:16	3	Partially/fully clotted samples	Department of Neurology Ward 2
2023/08/15 09:18	3	Partially/fully clotted samples	Department of Neurology Ward 5
2023/08/15 15:57	3	Test requests cancelled	Head and neck (nerve) tumor center
2023/08/16 07:36	3	Spilled specimens	Neurosurgery Ward 1
2023/08/16 09:01	3	Partially/fully clotted samples	Department of Neurology Ward 7
2023/08/16 11:43	3	Partially/fully clotted samples	Department of Critical Care Medicine
2023/08/17 01:18	3	Partially/fully clotted samples	Emergency Department
2023/08/17 01:18	3	Partially/fully clotted samples	Emergency Department
2023/08/17 11:45	3	Draw the wrong patient	Department of Neurology Ward 2
2023/08/18 08:31	3	Partially/fully clotted samples	Department of Neurology Ward 4
2023/08/18 09:38	3	Partially/fully clotted samples	Neurosurgery Ward 11
2023/08/19 06:51	3	Partially/fully clotted samples	Neurosurgery Ward 1
2023/08/19 09:02	3	Partially/fully clotted samples	Medical ward
2023/08/20 07:54	3	Test requests cancelled	Department of Critical Care Medicine
2023/08/21 08:43	3	Partially/fully clotted samples	Head and neck (nerve) tumor center
2023/08/22 02:52	3	Partially/fully clotted samples	Emergency Department
2023/08/22 02:53	3	Partially/fully clotted samples	Emergency Department
2023/08/22 04:18	3	Partially/fully clotted samples	Neurosurgery Ward 1
2023/08/22 04:19	3	Partially/fully clotted samples	Neurosurgery Ward 1
2023/08/22 09:24	3	Draw the wrong patient	Neurosurgery Ward 11
2023/08/22 10:33	3	Partially/fully clotted samples	Department of Critical Care Medicine
2023/08/22 12:28	3	Partially/fully clotted samples	Emergency Department
2023/08/23 09:33	3	Test requests cancelled	Department of Critical Care Medicine
2023/08/24 22:57	3	Insufficient specimen volume or improper ratio of blood to anticoagulant	Department of Critical Care Medicine
2023/08/27 07:21	3	Partially/fully clotted samples	Neurosurgery Ward 11
2023/08/27 11:41	3	Improper test requests	Emergency Department
2023/08/28 08:41	3	Partially/fully clotted samples	Department of Neurology Ward 4
2023/08/28 08:45	3	Partially/fully clotted samples	Department of Neurology Ward 5
2023/08/28 18:11	3	Insufficient specimen volume or improper ratio of blood to anticoagulant	Department of Neurology Ward 4
2023/08/30 08:17	3	Partially/fully clotted samples	Department of Neurology Ward 7
2023/08/31 06:56	3	Partially/fully clotted samples	Neurosurgery Ward 8
2023/08/31 11:55	3	Partially/fully clotted samples	Department of Neurology Ward 4
2023/08/31 15:56	3	Hemolyzed/lipemic samples	Department of Critical Care Medicine
2023/08/31 17:12	3	Test requests cancelled	Department of Critical Care Medicine
2023/08/31 20:16	3	Partially/fully clotted samples	Emergency Department
2023/09/01 08:20	3	Partially/fully clotted samples	Neurosurgery Ward 2
2023/09/01 09:04	3	Partially/fully clotted samples	Department of Critical Care Medicine
2023/09/01 09:29	3	Partially/fully clotted samples	Department of Neurology Ward 1
2023/09/02 08:25	3	Partially/fully clotted samples	Emergency Department
2023/09/03 15:05	3	Partially/fully clotted samples	Department of Critical Care Medicine
2023/09/03 15:07	3	Partially/fully clotted samples	Department of Critical Care Medicine
2023/09/03 19:09	3	Partially/fully clotted samples	Department of Critical Care Medicine
2023/09/03 20:38	3	Partially/fully clotted samples	Emergency Department
2023/09/04 07:49	3	Contaminated by intravenous infusion	Department of eye, otolaryngology, head and neck surgery
2023/09/04 08:20	3	Contaminated by intravenous infusion	Department of eye, otolaryngology, head and neck surgery
2023/09/04 08:20	3	Contaminated by intravenous infusion	Department of eye, otolaryngology, head and neck surgery
2023/09/04 09:09	3	Contaminated by intravenous infusion	Department of eye, otolaryngology, head and neck surgery
2023/09/04 09:49	3	Partially/fully clotted samples	Surgical ward
2023/09/04 19:09	3	Test requests cancelled	Department of Neurology Ward 6
2023/09/05 08:30	3	Partially/fully clotted samples	Department of Neurology Ward 9
2023/09/05 09:27	3	Partially/fully clotted samples	Neurosurgery Ward 2
2023/09/05 11:45	3	Partially/fully clotted samples	Department of Neurology Ward 1
2023/09/06 15:15	3	Contaminated by intravenous infusion	Department of Neurology Ward 5
2023/09/06 15:16	3	Contaminated by intravenous infusion	Department of Neurology Ward 5
2023/09/06 17:11	3	Hemolyzed/lipemic samples	Emergency Department
2023/09/07 11:50	3	Insufficient specimen volume or improper ratio of blood to anticoagulant	Department of Neurology Ward 7
2023/09/09 09:40	3	Test requests cancelled	Neurosurgery Ward 6
2023/09/09 10:56	3	Partially/fully clotted samples	Head and neck (nerve) tumor center
2023/09/10 03:11	3	Partially/fully clotted samples	Emergency Department
2023/09/10 03:11	3	Partially/fully clotted samples	Emergency Department
2023/09/10 08:40	3	Improper timing of specimen collection	Department of Neurology Ward 7
2023/09/11 22:11	3	Partially/fully clotted samples	Emergency Department
2023/09/11 22:11	3	Partially/fully clotted samples	Emergency Department
2023/09/14 04:04	3	Partially/fully clotted samples	Neurosurgery Ward 1
2023/09/14 05:45	3	Partially/fully clotted samples	Neurosurgery Ward 11
[truncated: 215 more rows]
