# Supplementary material for: Evaluation of pre-analytical specimen rejection using Six Sigma metrics: A retrospective single-center study
Source: PLoS One. 2025 Jun 3;20(6):e0324840. doi: 10.1371/journal.pone.0324840 (PMC12133014; doi:10.1371/journal.pone.0324840)
Supplement: S3 Table — Data including the total number of specimens, anticoagulated specimens, and ward-specific specimen counts during the same period of specimen rejection. (XLS) [file pone.0324840.s003.xls]

## Sheet: Sheet1
time(year and month)	Number of total samples	Quarterly Sum		time(year and month)	number of total anticoagulant blood samples	Quarterly Sum
202101	54679			202101	20261
202102	46804			202102	17776
202103	60024	161507		202103	24136	62173
202104	58377			202104	22931
202105	53995			202105	21572
202106	53087	165459		202106	21013	65516
202107	61606			202107	24977
202108	58597			202108	23807
202109	54451	174654		202109	21691	70475
202110	56172			202110	22650
202111	58731			202111	23683
202112	60483	175386		202112	24590	70923
202201	35520			202201	13860
202202	45360			202202	18268
202203	55655	136535		202203	23016	55144
202204	56172			202204	24167
202205	56698			202205	23885
202206	56506	169376		202206	24277	72329
202207	63184			202207	27048
202208	62682			202208	26645
202209	49825	175691		202209	20986	74679
202210	55234			202210	24238
202211	49476			202211	21818
202212	49217	153927		202212	20737	66793
202301	54355			202301	23328
202302	58092			202302	26561
202303	68749	181196		202303	30845	80734
202304	64363			202304	27839
202305	67021			202305	27622
202306	66099	197483		202306	26459	81920
202307	60534			202307	24701
202308	64292			202308	26481
202309	60797	185623		202309	25225	76407
202310	64045			202310	27012
202311	64727			202311	27649
202312	62465	191237		202312	27377	82038
Total	2068074			Total	859131
Department		Number of total samples
Department of Neurology	Ward 1	76298
	Ward 2	62344
	Ward 3	52325
	Ward 4	82043
	Ward 5	72095
	Ward 6	55151
	Ward 7	76134
	Ward 8	46534
	Ward 9	50803
Neurosurgery ward	Ward 1	39129
	Ward 2	35350
	Ward 3	25675
	Ward 4	37738
	Ward 5	42052
	Ward 6	39469
	Ward 7	27240
	Ward 8	27839
	Ward 9	25442
	Ward 10	31829
	Ward 11	36388
	Ward 12	9810
Medical ward		52574
Surgical ward		2631
Department of Critical Care Medicine		68223
Head and neck (nerve) tumor center		57209
Department of eye, otolaryngology, head and neck surgery		20859
Department of traditional Chinese medicine		24370
Emergency Department		339255
Outpatient Department		544980
Physical Examination		4500
Hyperbaric Oxygen Therapy Unit		397
Stereotactic Radiosurgery		229
Clinical Trial Institution		1159
Total		2068074
